# Supplementary material for: Di-tert-butyl cyclo­hex-2-ene-1,4-diyl dicarbonate
Source: Acta Crystallogr Sect E Struct Rep Online. 2009 Oct 10;65(Pt 11):o2690. doi: 10.1107/S1600536809040343 (PMC2971395; doi:10.1107/S1600536809040343)
Supplement: Supplementary file 1 [file e-65-o2690-sup1.cif]

##############################################################################
###                                                                        ###
###        Electronic paper (Acta Crystallographica Section E)             ###
###                                                                        ###
##############################################################################
#                                                                            #
# This CIF contains the data in a paper accepted for publication in Acta     #
# Crystallographica Section E. It conforms to the requirements of Notes      #
# for Authors for Section E, and has been peer reviewed under the auspices   #
# of the IUCr Commission on Journals.                                        #
#                                                                            #
# Full details of the Crystallographic Information File format               #
# are given in the paper "The Crystallographic Information File (CIF):       #
# a New Standard Archive File for Crystallography" by S. R. Hall, F. H.      #
# Allen and I. D. Brown [Acta Cryst. (1991), A47, 655-685].                  #
#                                                                            #
# The current version of the core CIF dictionary is obtainable from          #
# ftp://ftp.iucr.org/pub/cif_core.dic. The current version number is 2.4.    #
#                                                                            #
# Software is freely available for graphical display of the structure(s) in  #
# this CIF.  For information consult the CIF home page http://www.iucr.org/  #
# cif/home.html                                                              #
#                                                                            #
# This file may be used for bona fide research purposes within the           #
# scientific community so long as proper attribution is given to the journal # 
# article from which it was obtained.                                        #
#                                                                            #
##############################################################################
                                             
data_global
_audit_creation_method     SHELXTL-V6.0
_journal_date_recd_electronic     2009-09-05
_journal_date_accepted     2009-10-03
_journal_name_full     'Acta Crystallographica, Section E'
_journal_year     2009
_journal_volume     65
_journal_issue     11
_journal_page_first     o2690
_journal_page_last     o2690
_journal_paper_category     QO
_journal_coeditor_code     EZ2186
_publ_contact_author_name
;
 Dr. Ali, Syed Nawazish
;
_publ_contact_author_address
;
H.E.J. Research Institute of Chemistry,
International Center for Chemical and Biological Sciences,
University of Karachi,
Karachi 75270, Pakistan
;
_publ_contact_author_email     syed.nawazish@gmail.com
_publ_contact_author_fax     '+9221 481 9018 9'
_publ_contact_author_phone     '+9221 482 4901'
_publ_section_title
;
Di-<i>tert</i>-butyl cyclohex-2-ene-1,4-diyl dicarbonate
;
loop_
    _publ_author_name
    _publ_author_address
    'Ali, Syed Nawazish'
;
H.E.J. Research Institute of Chemistry,
International Center for Chemical and Biological Sciences,
University of Karachi,
Karachi 75270, Pakistan
;
    'Winnik, Mitchell A.'
;
Department of Chemistry,
University of Toronto,
Toronto, Ontario, Canada M5S 3H6
;
    'Begum, Sabira'
;
H.E.J. Research Institute of Chemistry,
International Center for Chemical and Biological Sciences,
University of Karachi,
Karachi 75270, Pakistan
;
    'Lough, Alan J.'
;
Department of Chemistry,
University of Toronto,
Toronto, Ontario, Canada M5S 3H6
;
data_I
_chemical_name_systematic
;
Di-<i>tert</i>-butyl cyclohex-2-ene-1,4-diyl dicarbonate
;
_chemical_name_common     ?
_chemical_formula_moiety     'C16 H26 O6'
_chemical_formula_sum     'C16 H26 O6'
_chemical_formula_iupac     'C16 H26 O6'
_chemical_formula_weight     314.37
_chemical_melting_point     ?
_symmetry_cell_setting     monoclinic
_symmetry_space_group_name_H-M     'P 21/c'
_symmetry_space_group_name_Hall     '-P 2ybc'
loop_
    _symmetry_equiv_pos_as_xyz
    'x, y, z'
    '-x, y+1/2, -z+1/2'
    '-x, -y, -z'
    'x, -y-1/2, z-1/2'
_cell_length_a     12.6548(11)
_cell_length_b     5.8862(6)
_cell_length_c     23.126(2)
_cell_angle_alpha     90.00
_cell_angle_beta     103.147(5)
_cell_angle_gamma     90.00
_cell_volume     1677.5(3)
_cell_formula_units_Z     4
_cell_measurement_reflns_used     9313
_cell_measurement_theta_min     2.7
_cell_measurement_theta_max     25.0
_cell_measurement_temperature     150.0(10)
_exptl_crystal_description     'plate'
_exptl_crystal_colour     'colourless'
_exptl_crystal_size_max     0.10
_exptl_crystal_size_mid     0.09
_exptl_crystal_size_min     0.02
_exptl_crystal_density_diffrn     1.245
_exptl_crystal_density_meas     ?
_exptl_crystal_density_method     'not measured'
_exptl_crystal_F_000     680
_exptl_absorpt_coefficient_mu     0.094
_exptl_absorpt_correction_type     'multi-scan'
_exptl_absorpt_process_details     '(SORTAV; Blessing 1995)'
_exptl_absorpt_correction_T_min     0.865
_exptl_absorpt_correction_T_max     1.00
_exptl_special_details
;
;
_diffrn_ambient_temperature     150.0(10)
_diffrn_radiation_type     MoK\a
_diffrn_radiation_wavelength     0.71073
_diffrn_radiation_source     'fine-focus sealed tube'
_diffrn_radiation_monochromator     graphite
_diffrn_measurement_device_type     'Nonius KappaCCD'
_diffrn_measurement_method     '\f scans and \w scans with \k offsets'
_diffrn_detector_area_resol_mean     9
_diffrn_reflns_number     9313
_diffrn_reflns_av_R_equivalents     0.1009
_diffrn_reflns_av_sigmaI/netI     0.1060
_diffrn_reflns_theta_min     2.71
_diffrn_reflns_theta_max     25.02
_diffrn_reflns_theta_full     25.02
_diffrn_measured_fraction_theta_max     0.981
_diffrn_measured_fraction_theta_full     0.981
_diffrn_reflns_limit_h_min     -15
_diffrn_reflns_limit_h_max     15
_diffrn_reflns_limit_k_min     -6
_diffrn_reflns_limit_k_max     6
_diffrn_reflns_limit_l_min     -27
_diffrn_reflns_limit_l_max     27
_diffrn_standards_number     0
_diffrn_standards_interval_count     ?
_diffrn_standards_interval_time     ?
_diffrn_standards_decay_%     ?
_refine_special_details
;
Refinement of <i>F</i>^2^ against ALL reflections. The weighted <i>R</i>-factor
<i>wR</i> and goodness of fit <i>S</i> are based on <i>F</i>^2^, conventional
<i>R</i>-factors <i>R</i> are based on <i>F</i>, with <i>F</i> set to zero for
negative <i>F</i>^2^. The threshold expression of <i>F</i>^2^ >
\s(<i>F</i>^2^) is used only for calculating <i>R</i>-factors(gt) <i>etc</i>.
and is not relevant to the choice of reflections for refinement.
<i>R</i>-factors based on <i>F</i>^2^ are statistically about twice as large
as those based on <i>F</i>, and <i>R</i>- factors based on ALL data will be
even larger.
;
_reflns_number_total     2893
_reflns_number_gt     1407
_reflns_threshold_expression     I>2\s(I)
_refine_ls_structure_factor_coef     Fsqd
_refine_ls_matrix_type     full
_refine_ls_R_factor_all     0.1620
_refine_ls_R_factor_gt     0.0678
_refine_ls_wR_factor_gt     0.1509
_refine_ls_wR_factor_ref     0.1905
_refine_ls_goodness_of_fit_ref     1.002
_refine_ls_restrained_S_all     1.002
_refine_ls_number_reflns     2893
_refine_ls_number_parameters     205
_refine_ls_number_restraints     0
_refine_ls_hydrogen_treatment     constr
_refine_ls_weighting_scheme     calc
_refine_ls_weighting_details
                 'calc w=1/[\s^2^(Fo^2^)+(0.0826P)^2^] where P=(Fo^2^+2Fc^2^)/3'
_atom_sites_solution_hydrogens     geom
_atom_sites_solution_primary     direct
_atom_sites_solution_secondary     difmap
_refine_ls_shift/su_max     0.000
_refine_ls_shift/su_mean     0.000
_refine_diff_density_max     0.244
_refine_diff_density_min     -0.260
_refine_ls_extinction_method     none
_refine_ls_extinction_coef     ?
loop_
    _atom_type_symbol
    _atom_type_description
    _atom_type_scat_dispersion_real
    _atom_type_scat_dispersion_imag
    _atom_type_scat_source
    'C' 'C' 0.0033 0.0016
                         'International Tables Vol C Tables 4.2.6.8 and 6.1.1.4'
    'H' 'H' 0.0000 0.0000
                         'International Tables Vol C Tables 4.2.6.8 and 6.1.1.4'
    'O' 'O' 0.0106 0.0060
                         'International Tables Vol C Tables 4.2.6.8 and 6.1.1.4'
_computing_data_collection     'COLLECT (Nonius, 2002)'
_computing_cell_refinement     'DENZO-SMN (Otwinowski & Minor, 1997)'
_computing_data_reduction     'DENZO-SMN (Otwinowski & Minor, 1997)'
_computing_structure_solution     'SIR92 (Altomare <i>et al.</i>,  1994)'
_computing_structure_refinement     'SHELXTL (Sheldrick, 2008)'
_computing_molecular_graphics     'PLATON (Spek, 2009)'
_computing_publication_material     'SHELXTL (Sheldrick, 2008)'
loop_
    _atom_site_type_symbol
    _atom_site_label
    _atom_site_fract_x
    _atom_site_fract_y
    _atom_site_fract_z
    _atom_site_U_iso_or_equiv
    _atom_site_adp_type
    _atom_site_calc_flag
    _atom_site_refinement_flags
    _atom_site_occupancy
    _atom_site_disorder_assembly
    _atom_site_disorder_group
    O O1 0.3871(2) -0.2647(5) 0.54229(13) 0.0663(10) Uani d . 1 . .
    O O2 0.28611(18) -0.5049(4) 0.48553(11) 0.0489(7) Uani d . 1 . .
    O O3 0.2107(2) -0.2869(4) 0.54593(11) 0.0503(7) Uani d . 1 . .
    O O4 0.62164(19) 0.3112(4) 0.70717(12) 0.0558(8) Uani d . 1 . .
    O O5 0.72570(17) 0.5487(4) 0.76245(10) 0.0448(7) Uani d . 1 . .
    O O6 0.80169(19) 0.2813(4) 0.71320(11) 0.0460(7) Uani d . 1 . .
    C C1 0.4089(3) -0.0972(7) 0.59017(18) 0.0585(12) Uani d . 1 . .
    H H1A 0.3386 -0.0373 0.5968 0.070 Uiso calc R 1 . .
    C C2 0.4714(4) 0.0915(7) 0.57122(18) 0.0634(13) Uani d . 1 . .
    H H2A 0.4502 0.1443 0.5314 0.076 Uiso calc R 1 . .
    C C3 0.5543(4) 0.1881(6) 0.60687(19) 0.0620(12) Uani d . 1 . .
    H H3A 0.5873 0.3142 0.5924 0.074 Uiso calc R 1 . .
    C C4 0.5991(3) 0.1123(6) 0.66812(17) 0.0494(11) Uani d . 1 . .
    H H4A 0.6678 0.0259 0.6699 0.059 Uiso calc R 1 . .
    C C5 0.5203(3) -0.0339(7) 0.69112(17) 0.0589(12) Uani d . 1 . .
    H H5A 0.5584 -0.1110 0.7280 0.071 Uiso calc R 1 . .
    H H5B 0.4624 0.0625 0.7007 0.071 Uiso calc R 1 . .
    C C6 0.4707(4) -0.2079(7) 0.64578(17) 0.0627(12) Uani d . 1 . .
    H H6A 0.5287 -0.3047 0.6365 0.075 Uiso calc R 1 . .
    H H6B 0.4213 -0.3065 0.6622 0.075 Uiso calc R 1 . .
    C C7 0.2865(3) -0.3486(6) 0.52697(16) 0.0449(10) Uani d . 1 . .
    C C8 0.1825(3) -0.6087(6) 0.45306(15) 0.0405(9) Uani d . 1 . .
    C C9 0.1263(3) -0.7330(6) 0.49534(16) 0.0555(12) Uani d . 1 . .
    H H9A 0.1044 -0.6234 0.5223 0.083 Uiso calc R 1 . .
    H H9B 0.1764 -0.8441 0.5185 0.083 Uiso calc R 1 . .
    H H9C 0.0620 -0.8117 0.4725 0.083 Uiso calc R 1 . .
    C C10 0.1114(3) -0.4266(6) 0.41818(16) 0.0475(10) Uani d . 1 . .
    H H10A 0.0908 -0.3174 0.4457 0.071 Uiso calc R 1 . .
    H H10B 0.0459 -0.4964 0.3938 0.071 Uiso calc R 1 . .
    H H10C 0.1513 -0.3480 0.3924 0.071 Uiso calc R 1 . .
    C C11 0.2218(3) -0.7736(6) 0.41206(17) 0.0551(12) Uani d . 1 . .
    H H11A 0.2735 -0.8804 0.4357 0.083 Uiso calc R 1 . .
    H H11B 0.2575 -0.6891 0.3853 0.083 Uiso calc R 1 . .
    H H11C 0.1598 -0.8577 0.3886 0.083 Uiso calc R 1 . .
    C C12 0.7258(3) 0.3718(6) 0.72638(15) 0.0387(9) Uani d . 1 . .
    C C13 0.8304(3) 0.6424(6) 0.79714(15) 0.0389(9) Uani d . 1 . .
    C C14 0.8905(3) 0.4608(6) 0.83795(16) 0.0506(11) Uani d . 1 . .
    H H14A 0.9138 0.3407 0.8142 0.076 Uiso calc R 1 . .
    H H14B 0.8425 0.3961 0.8614 0.076 Uiso calc R 1 . .
    H H14C 0.9543 0.5278 0.8646 0.076 Uiso calc R 1 . .
    C C15 0.8964(3) 0.7397(6) 0.75658(16) 0.0441(10) Uani d . 1 . .
    H H15A 0.8539 0.8562 0.7312 0.066 Uiso calc R 1 . .
    H H15B 0.9155 0.6184 0.7318 0.066 Uiso calc R 1 . .
    H H15C 0.9628 0.8081 0.7804 0.066 Uiso calc R 1 . .
    C C16 0.7894(3) 0.8280(6) 0.83263(16) 0.0498(10) Uani d . 1 . .
    H H16A 0.7443 0.9354 0.8053 0.075 Uiso calc R 1 . .
    H H16B 0.8513 0.9086 0.8572 0.075 Uiso calc R 1 . .
    H H16C 0.7461 0.7591 0.8582 0.075 Uiso calc R 1 . .
loop_
    _atom_site_aniso_label
    _atom_site_aniso_U_11
    _atom_site_aniso_U_22
    _atom_site_aniso_U_33
    _atom_site_aniso_U_12
    _atom_site_aniso_U_13
    _atom_site_aniso_U_23
    O1 0.0400(15) 0.080(2) 0.074(2) -0.0034(15) 0.0022(14) -0.0451(17)
    O2 0.0407(14) 0.0519(16) 0.0495(16) -0.0001(12) 0.0006(12) -0.0191(13)
    O3 0.0462(15) 0.0593(18) 0.0468(18) -0.0065(13) 0.0135(14) -0.0159(13)
    O4 0.0369(14) 0.0573(17) 0.071(2) -0.0031(13) 0.0078(13) -0.0341(15)
    O5 0.0377(14) 0.0478(15) 0.0467(16) -0.0061(12) 0.0049(12) -0.0142(13)
    O6 0.0397(14) 0.0440(15) 0.0536(18) 0.0009(12) 0.0090(13) -0.0072(13)
    C1 0.043(2) 0.067(3) 0.060(3) -0.002(2) 0.000(2) -0.034(2)
    C2 0.090(3) 0.047(3) 0.043(3) 0.003(2) -0.005(2) -0.002(2)
    C3 0.098(3) 0.039(2) 0.054(3) -0.014(2) 0.027(3) -0.012(2)
    C4 0.043(2) 0.052(2) 0.053(3) -0.0016(19) 0.0120(19) -0.022(2)
    C5 0.073(3) 0.052(2) 0.048(3) -0.011(2) 0.006(2) 0.003(2)
    C6 0.086(3) 0.057(3) 0.048(3) -0.028(2) 0.022(2) -0.009(2)
    C7 0.050(2) 0.045(2) 0.035(2) 0.001(2) 0.000(2) -0.0070(19)
    C8 0.041(2) 0.041(2) 0.035(2) -0.0049(17) -0.0024(17) -0.0031(17)
    C9 0.065(3) 0.052(3) 0.045(3) -0.007(2) 0.003(2) 0.001(2)
    C10 0.048(2) 0.051(2) 0.040(2) -0.0012(19) 0.0032(18) 0.0025(19)
    C11 0.055(2) 0.057(3) 0.048(3) 0.003(2) 0.001(2) -0.015(2)
    C12 0.039(2) 0.042(2) 0.034(2) -0.0034(19) 0.0052(18) 0.0001(18)
    C13 0.038(2) 0.039(2) 0.035(2) -0.0065(17) 0.0003(17) -0.0009(17)
    C14 0.060(2) 0.044(2) 0.043(2) -0.006(2) 0.0008(19) 0.0045(19)
    C15 0.045(2) 0.042(2) 0.043(2) -0.0025(18) 0.0069(18) -0.0016(18)
    C16 0.052(2) 0.051(2) 0.043(2) -0.010(2) 0.0044(19) -0.0085(19)
_geom_special_details
;
All e.s.d.'s (except the e.s.d. in the dihedral angle between two l.s. planes)
are estimated using the full covariance matrix. The cell e.s.d.'s are taken
into account individually in the estimation of e.s.d.'s in distances, angles
and torsion angles; correlations between e.s.d.'s in cell parameters are only
used when they are defined by crystal symmetry. An approximate (isotropic)
treatment of cell e.s.d.'s is used for estimating e.s.d.'s involving l.s.
planes.
;
loop_
    _geom_bond_atom_site_label_1
    _geom_bond_atom_site_label_2
    _geom_bond_site_symmetry_2
    _geom_bond_distance
    _geom_bond_publ_flag
    O1 C7 . 1.337(4) ?
    O1 C1 . 1.461(4) ?
    O2 C7 . 1.328(4) ?
    O2 C8 . 1.486(4) ?
    O3 C7 . 1.197(4) ?
    O4 C12 . 1.340(4) ?
    O4 C4 . 1.466(4) ?
    O5 C12 . 1.334(4) ?
    O5 C13 . 1.490(4) ?
    O6 C12 . 1.197(4) ?
    C1 C2 . 1.486(6) ?
    C1 C6 . 1.494(5) ?
    C1 H1A . 1.0000 ?
    C2 C3 . 1.307(5) ?
    C2 H2A . 0.9500 ?
    C3 C4 . 1.470(5) ?
    C3 H3A . 0.9500 ?
    C4 C5 . 1.503(5) ?
    C4 H4A . 1.0000 ?
    C5 C6 . 1.497(5) ?
    C5 H5A . 0.9900 ?
    C5 H5B . 0.9900 ?
    C6 H6A . 0.9900 ?
    C6 H6B . 0.9900 ?
    C8 C10 . 1.510(4) ?
    C8 C11 . 1.518(5) ?
    C8 C9 . 1.521(5) ?
    C9 H9A . 0.9800 ?
    C9 H9B . 0.9800 ?
    C9 H9C . 0.9800 ?
    C10 H10A . 0.9800 ?
    C10 H10B . 0.9800 ?
    C10 H10C . 0.9800 ?
    C11 H11A . 0.9800 ?
    C11 H11B . 0.9800 ?
    C11 H11C . 0.9800 ?
    C13 C15 . 1.504(5) ?
    C13 C14 . 1.512(4) ?
    C13 C16 . 1.527(5) ?
    C14 H14A . 0.9800 ?
    C14 H14B . 0.9800 ?
    C14 H14C . 0.9800 ?
    C15 H15A . 0.9800 ?
    C15 H15B . 0.9800 ?
    C15 H15C . 0.9800 ?
    C16 H16A . 0.9800 ?
    C16 H16B . 0.9800 ?
    C16 H16C . 0.9800 ?
loop_
    _geom_angle_atom_site_label_1
    _geom_angle_atom_site_label_2
    _geom_angle_atom_site_label_3
    _geom_angle_site_symmetry_1
    _geom_angle_site_symmetry_3
    _geom_angle
    _geom_angle_publ_flag
    C7 O1 C1 . . 117.0(3) ?
    C7 O2 C8 . . 120.5(3) ?
    C12 O4 C4 . . 117.1(3) ?
    C12 O5 C13 . . 119.9(3) ?
    O1 C1 C2 . . 107.6(3) ?
    O1 C1 C6 . . 109.2(3) ?
    C2 C1 C6 . . 111.7(3) ?
    O1 C1 H1A . . 109.4 ?
    C2 C1 H1A . . 109.4 ?
    C6 C1 H1A . . 109.4 ?
    C3 C2 C1 . . 122.9(4) ?
    C3 C2 H2A . . 118.5 ?
    C1 C2 H2A . . 118.5 ?
    C2 C3 C4 . . 123.6(4) ?
    C2 C3 H3A . . 118.2 ?
    C4 C3 H3A . . 118.2 ?
    O4 C4 C3 . . 109.2(3) ?
    O4 C4 C5 . . 106.9(3) ?
    C3 C4 C5 . . 111.9(3) ?
    O4 C4 H4A . . 109.6 ?
    C3 C4 H4A . . 109.6 ?
    C5 C4 H4A . . 109.6 ?
    C6 C5 C4 . . 110.5(3) ?
    C6 C5 H5A . . 109.6 ?
    C4 C5 H5A . . 109.6 ?
    C6 C5 H5B . . 109.6 ?
    C4 C5 H5B . . 109.6 ?
    H5A C5 H5B . . 108.1 ?
    C1 C6 C5 . . 111.0(3) ?
    C1 C6 H6A . . 109.4 ?
    C5 C6 H6A . . 109.4 ?
    C1 C6 H6B . . 109.4 ?
    C5 C6 H6B . . 109.4 ?
    H6A C6 H6B . . 108.0 ?
    O3 C7 O2 . . 127.1(3) ?
    O3 C7 O1 . . 125.8(3) ?
    O2 C7 O1 . . 107.1(3) ?
    O2 C8 C10 . . 109.2(3) ?
    O2 C8 C11 . . 101.6(3) ?
    C10 C8 C11 . . 111.1(3) ?
    O2 C8 C9 . . 111.1(3) ?
    C10 C8 C9 . . 112.1(3) ?
    C11 C8 C9 . . 111.2(3) ?
    C8 C9 H9A . . 109.5 ?
    C8 C9 H9B . . 109.5 ?
    H9A C9 H9B . . 109.5 ?
    C8 C9 H9C . . 109.5 ?
    H9A C9 H9C . . 109.5 ?
    H9B C9 H9C . . 109.5 ?
    C8 C10 H10A . . 109.5 ?
    C8 C10 H10B . . 109.5 ?
    H10A C10 H10B . . 109.5 ?
    C8 C10 H10C . . 109.5 ?
    H10A C10 H10C . . 109.5 ?
    H10B C10 H10C . . 109.5 ?
    C8 C11 H11A . . 109.5 ?
    C8 C11 H11B . . 109.5 ?
    H11A C11 H11B . . 109.5 ?
    C8 C11 H11C . . 109.5 ?
    H11A C11 H11C . . 109.5 ?
    H11B C11 H11C . . 109.5 ?
    O6 C12 O5 . . 128.4(3) ?
    O6 C12 O4 . . 125.7(3) ?
    O5 C12 O4 . . 106.0(3) ?
    O5 C13 C15 . . 110.9(3) ?
    O5 C13 C14 . . 109.5(3) ?
    C15 C13 C14 . . 112.8(3) ?
    O5 C13 C16 . . 100.6(3) ?
    C15 C13 C16 . . 111.6(3) ?
    C14 C13 C16 . . 110.8(3) ?
    C13 C14 H14A . . 109.5 ?
    C13 C14 H14B . . 109.5 ?
    H14A C14 H14B . . 109.5 ?
    C13 C14 H14C . . 109.5 ?
    H14A C14 H14C . . 109.5 ?
    H14B C14 H14C . . 109.5 ?
    C13 C15 H15A . . 109.5 ?
    C13 C15 H15B . . 109.5 ?
    H15A C15 H15B . . 109.5 ?
    C13 C15 H15C . . 109.5 ?
    H15A C15 H15C . . 109.5 ?
    H15B C15 H15C . . 109.5 ?
    C13 C16 H16A . . 109.5 ?
    C13 C16 H16B . . 109.5 ?
    H16A C16 H16B . . 109.5 ?
    C13 C16 H16C . . 109.5 ?
    H16A C16 H16C . . 109.5 ?
    H16B C16 H16C . . 109.5 ?
