# Supplementary material for: Di-tert-butyl cyclo­hex-2-ene-1,4-diyl dicarbonate
Source: Acta Crystallogr Sect E Struct Rep Online. 2009 Oct 10;65(Pt 11):o2690. doi: 10.1107/S1600536809040343 (PMC2971395; doi:10.1107/S1600536809040343)
Supplement: Supplementary file 2 [file e-65-o2690-Isup2.hkl]

# 
# h,k,l, Fc-squared, Fo-squared, sigma(Fo-squared) and status flag 
# 
data_I
_shelx_title ' k0860 in P2(1)/c' 
_shelx_refln_list_code          4 
_shelx_F_calc_maximum      257.36 
_exptl_crystal_F_000       680.00 
_reflns_d_resolution_high  0.8403 
 
loop_ 
 _symmetry_equiv_pos_as_xyz 
 'x, y, z' 
 '-x, y+1/2, -z+1/2' 
 '-x, -y, -z' 
 'x, -y-1/2, z-1/2' 
 
_cell_length_a    12.6548 
_cell_length_b     5.8862 
_cell_length_c    23.1260 
_cell_angle_alpha  90.000 
_cell_angle_beta  103.147 
_cell_angle_gamma  90.000 
 
_shelx_F_squared_multiplier     1.000 
 
loop_ 
 _refln_index_h 
 _refln_index_k 
 _refln_index_l 
 _refln_F_squared_calc 
 _refln_F_squared_meas 
 _refln_F_squared_sigma 
 _refln_observed_status 
   2   0   0     8122.56     7500.44    154.86 o 
   3   0   0    12513.90    11316.98    266.30 o 
   4   0   0       38.48       38.55      8.56 o 
   5   0   0      182.73      169.62     14.39 o 
   6   0   0     1684.19     1573.59     58.02 o 
   7   0   0       45.37       16.97      8.49 o 
   8   0   0      146.32      175.52     14.58 o 
   9   0   0      544.70      602.26     81.90 o 
  10   0   0     1776.88     2096.04    139.97 o 
  11   0   0      320.68      278.32     30.54 o 
  12   0   0      614.25      661.19     44.65 o 
  13   0   0       66.69       99.53     18.95 o 
  14   0   0        4.67       -8.92     29.93 o 
   1   1   0     1416.25     1334.94     51.67 o 
   2   1   0    16382.30    14979.05    250.77 o 
   3   1   0     1695.59     1579.96     31.49 o 
   4   1   0      638.85      586.40     17.42 o 
   5   1   0       26.72       29.81      8.61 o 
   6   1   0     1366.73     1356.28     36.19 o 
   7   1   0      407.81      452.79     17.22 o 
   8   1   0      118.83      113.08      9.17 o 
   9   1   0       98.79      104.11      9.64 o 
  10   1   0      126.46       91.12     11.50 o 
  11   1   0      319.33      315.32     31.39 o 
  12   1   0       14.18       -8.97     11.95 o 
  13   1   0       30.46       79.43     13.79 o 
  14   1   0        6.19        9.27     20.91 o 
   0   2   0     4859.09     4708.86    216.41 o 
   1   2   0       11.92       12.67      6.70 o 
   2   2   0      234.05      222.76     13.29 o 
   3   2   0     1869.41     1852.37     67.33 o 
   4   2   0      705.96      682.17     26.92 o 
   5   2   0     5250.61     5613.68    130.95 o 
   6   2   0        1.64        3.29     13.34 o 
   7   2   0     1685.14     1829.81     53.45 o 
   8   2   0        0.30       12.41      6.55 o 
   9   2   0      221.03      234.49     19.64 o 
  10   2   0       84.69       87.75     11.92 o 
  11   2   0       16.60       15.93      9.55 o 
  12   2   0      115.62      104.01     29.30 o 
  13   2   0       48.09       23.60     14.52 o 
  14   2   0        1.12       -8.12     17.95 o 
   1   3   0      303.55      312.74     14.35 o 
   2   3   0      501.51      496.04     21.75 o 
   3   3   0      521.96      588.31     32.41 o 
   4   3   0     1235.65     1239.05     47.47 o 
   5   3   0       66.66       55.15     10.34 o 
   6   3   0      380.37      438.58     31.98 o 
   7   3   0     1102.00     1219.74     57.74 o 
   8   3   0        5.76       20.18     16.90 o 
   9   3   0       11.23       19.38      8.26 o 
  10   3   0      491.47      456.79     24.20 o 
  11   3   0        7.56        6.06     14.03 o 
  12   3   0        0.76       -2.97     13.32 o 
  13   3   0       10.61       24.36     32.81 o 
   0   4   0      204.60      175.88     16.45 o 
   1   4   0       39.69       39.68      7.91 o 
   2   4   0       14.96        9.41      6.19 o 
   3   4   0        4.81        2.63      5.76 o 
   4   4   0       12.50       32.55     22.31 o 
   5   4   0      104.50      108.82     20.53 o 
   6   4   0        5.21        7.35     10.81 o 
   7   4   0      165.24      161.55     21.69 o 
   8   4   0       94.61       74.66     23.07 o 
   9   4   0      111.59       98.85     17.10 o 
  10   4   0       31.68       20.08     16.84 o 
  11   4   0        3.26      -20.36     32.05 o 
   1   5   0       20.53       28.33      9.94 o 
   2   5   0      182.51      225.61     23.78 o 
   3   5   0       18.00       27.92     22.31 o 
   4   5   0      160.61      141.67     17.88 o 
   5   5   0      183.55      170.11     23.66 o 
   6   5   0      289.52      253.79     37.18 o 
   7   5   0       41.40       27.68     15.97 o 
   8   5   0       50.90       86.54     23.86 o 
   9   5   0       26.04       21.32     45.99 o 
  10   5   0       11.33        8.22     44.47 o 
   0   6   0       12.97       52.71     19.72 o 
   1   6   0       16.80       17.31     16.45 o 
   2   6   0       28.31       17.83     11.66 o 
   3   6   0       45.09       38.22     16.55 o 
   4   6   0       52.18       49.11     26.11 o 
   5   6   0        0.06       19.80     32.90 o 
   6   6   0        2.07       48.58     28.56 o 
   7   6   0       10.04       -3.35     36.25 o 
 -14   1   1       33.73       44.66     17.32 o 
 -13   1   1        8.14        5.35     12.55 o 
 -12   1   1      489.96      568.59     51.13 o 
 -11   1   1       38.25       35.19     12.20 o 
 -10   1   1      486.83      478.58     29.60 o 
  -9   1   1       50.03       58.68      9.25 o 
  -8   1   1      296.75      299.57     13.92 o 
  -7   1   1      436.40      411.82     21.06 o 
  -6   1   1      430.32      436.22     23.88 o 
  -5   1   1      293.29      278.32     11.42 o 
  -4   1   1      209.38      183.58      8.56 o 
  -3   1   1      533.85      466.53     16.49 o 
  -2   1   1    10710.27     9250.07    267.20 o 
  -1   1   1      169.79      158.01     12.33 o 
   0   1   1      258.17      269.53      9.15 o 
   1   1   1    13422.52    11596.70    265.69 o 
   2   1   1     2524.22     2286.25     43.54 o 
   3   1   1      247.17      221.63      6.86 o 
   4   1   1      961.82      917.56     24.02 o 
   5   1   1      180.71      167.46      7.52 o 
   6   1   1      427.43      375.64     16.57 o 
   7   1   1       12.12        7.95      5.63 o 
   8   1   1      106.10      117.42     10.06 o 
   9   1   1       38.17       31.12     11.53 o 
  10   1   1       24.60       20.74      8.20 o 
  11   1   1      106.32      127.63     20.54 o 
  12   1   1       13.15       25.92     11.41 o 
  13   1   1       10.98       -2.27     13.38 o 
  14   1   1        2.19       -3.86     14.94 o 
 -14   2   1       23.47       10.02     17.81 o 
 -13   2   1       42.85       32.73     13.51 o 
 -12   2   1       73.04       74.58     12.19 o 
 -11   2   1       27.10       34.28     10.68 o 
 -10   2   1        0.13        3.31     10.64 o 
  -9   2   1      208.48      231.35     18.24 o 
  -8   2   1       26.09       26.23      7.48 o 
  -7   2   1      161.66      191.50     13.35 o 
  -6   2   1      194.73      176.05     13.65 o 
  -5   2   1       34.84       21.80      4.84 o 
  -4   2   1      151.47      131.04     10.05 o 
  -3   2   1      351.16      330.36     18.57 o 
  -2   2   1        4.94        1.32      8.20 o 
  -1   2   1      395.17      373.04     16.19 o 
   0   2   1      637.23      585.92     46.15 o 
   1   2   1       46.87       48.17      7.49 o 
   2   2   1      120.75       83.44     12.03 o 
   3   2   1      288.52      248.24     10.38 o 
   4   2   1      412.59      406.23     15.60 o 
   5   2   1       15.93       19.67      6.50 o 
   6   2   1        2.64       -6.49      6.49 o 
   7   2   1      121.35      116.60     10.56 o 
   8   2   1      197.47      200.91     13.09 o 
   9   2   1        0.71       -3.76      9.19 o 
  10   2   1       66.64       81.34     10.30 o 
  11   2   1       34.84       25.37     12.88 o 
  12   2   1       56.70       43.23     11.04 o 
  13   2   1       10.86       19.52     16.35 o 
 -13   3   1       26.00       57.57     68.00 o 
 -12   3   1       11.95       17.00     13.20 o 
 -11   3   1        0.94      -10.03     10.03 o 
 -10   3   1      357.25      359.55     31.91 o 
  -9   3   1        1.37        9.96      7.16 o 
  -8   3   1       18.89       25.50     12.41 o 
  -7   3   1      500.20      478.69     27.51 o 
  -6   3   1       15.19       11.20      9.36 o 
  -5   3   1      500.71      482.52     22.57 o 
  -4   3   1       11.50       19.02     10.92 o 
  -3   3   1      184.19      214.59     16.90 o 
  -2   3   1       93.52       93.04      7.78 o 
  -1   3   1      103.91       93.04     10.07 o 
   0   3   1       90.28       98.29      9.86 o 
   1   3   1      250.69      248.06     19.97 o 
   2   3   1      347.81      330.41     31.68 o 
   3   3   1        7.29       12.10      4.42 o 
   4   3   1      223.85      222.11     15.70 o 
   5   3   1        8.45        7.87      7.78 o 
   6   3   1       59.64       63.42     15.70 o 
   7   3   1       16.97       24.47      9.93 o 
   8   3   1       23.08       19.75     15.45 o 
   9   3   1       34.46       17.21     15.06 o 
  10   3   1       50.93       51.90     11.11 o 
  11   3   1        0.19        6.38     11.14 o 
  12   3   1        7.95        2.72     22.40 o 
  13   3   1        3.62       94.12     48.73 o 
 -11   4   1       22.26       28.73     20.13 o 
 -10   4   1        0.00      -12.93     20.66 o 
  -9   4   1      245.50      181.25     19.78 o 
  -8   4   1       62.62       48.30     16.92 o 
  -7   4   1      105.23       89.90     18.67 o 
  -6   4   1      276.35      267.00     20.40 o 
  -5   4   1       38.19       33.27     13.56 o 
  -4   4   1       70.34       63.89     22.08 o 
  -3   4   1       19.47       17.50      5.71 o 
  -2   4   1      337.82      377.13     17.76 o 
  -1   4   1       66.39       57.50      9.32 o 
   0   4   1      210.17      206.99     13.39 o 
   1   4   1      481.91      506.70     24.62 o 
   2   4   1      245.17      253.39     18.30 o 
   3   4   1      334.07      393.35     17.56 o 
   4   4   1       96.22       74.94     17.17 o 
   5   4   1      322.99      305.06     26.07 o 
   6   4   1      248.58      254.24     22.54 o 
   7   4   1        0.29       18.32     10.14 o 
   8   4   1       45.52       32.82     12.55 o 
   9   4   1        0.24        0.02     19.86 o 
  10   4   1        5.22       -3.82     15.24 o 
  11   4   1        3.46       16.05     32.79 o 
 -10   5   1       42.99      128.08     49.19 o 
  -9   5   1       17.06      -17.11     23.15 o 
  -8   5   1        5.27       50.17     28.86 o 
  -7   5   1       25.88       17.08     24.17 o 
  -6   5   1       89.45       54.30     25.74 o 
  -5   5   1       66.71       37.85     20.35 o 
  -4   5   1        0.11        8.74     15.81 o 
  -3   5   1        0.52        6.04      7.83 o 
  -2   5   1        9.43       28.41      9.62 o 
  -1   5   1       37.75       33.09     11.41 o 
   0   5   1       96.22      132.15     14.59 o 
   1   5   1       25.34       17.57      9.30 o 
   2   5   1       73.31       57.60     10.27 o 
   3   5   1      128.59      139.92     19.45 o 
   4   5   1        1.80      -10.27     14.59 o 
   5   5   1        2.14        5.12     26.79 o 
   6   5   1        1.11      -10.13     13.76 o 
   7   5   1        6.26       16.38     22.34 o 
   8   5   1        0.83       -9.20     17.67 o 
   9   5   1       12.66       49.50     42.80 o 
  10   5   1       10.65      -36.25     44.47 o 
  -6   6   1      296.43      343.68     76.76 o 
  -5   6   1       28.65       22.04     20.34 o 
  -4   6   1      132.69      161.64     27.53 o 
  -3   6   1      149.30      144.70     32.67 o 
  -2   6   1       22.68       27.77     13.37 o 
  -1   6   1       11.20       -9.04     13.03 o 
   0   6   1       61.99       90.61     14.92 o 
   1   6   1       11.25       10.39     13.84 o 
   2   6   1       10.96       10.98     13.89 o 
   3   6   1       46.43       15.72     24.70 o 
   4   6   1        0.04       29.85     17.31 o 
   5   6   1       58.47       28.56     28.94 o 
   6   6   1       13.89       67.77     39.75 o 
   7   6   1       31.15       34.72     42.95 o 
 -14   0   2       11.31       35.27     20.15 o 
 -13   0   2       53.95       62.52     21.34 o 
 -12   0   2      103.95      100.39     20.25 o 
 -11   0   2      198.52      141.22     48.73 o 
 -10   0   2       36.75       26.29     15.26 o 
  -9   0   2       67.50       73.41     12.08 o 
  -8   0   2      117.11      126.87     16.04 o 
  -7   0   2      201.53      220.44     20.22 o 
  -6   0   2        9.13        0.72      8.96 o 
  -5   0   2       47.47       44.67     10.34 o 
  -4   0   2       97.59       86.48     18.12 o 
  -3   0   2       95.69       95.51     10.85 o 
  -2   0   2        4.98        2.46      5.76 o 
   1   0   2        2.93       20.43      3.09 o 
   2   0   2      285.36      243.64      9.57 o 
   3   0   2       30.42       24.17      5.64 o 
   4   0   2        0.09       -1.34      5.04 o 
   5   0   2       11.28        7.91      7.06 o 
   6   0   2       12.26        0.26      6.93 o 
   7   0   2       65.80       65.88      9.78 o 
   8   0   2       37.44       36.53      9.28 o 
   9   0   2       60.46       48.28     14.11 o 
  10   0   2       13.13       -3.29     12.15 o 
  11   0   2      186.17      204.38     39.27 o 
  12   0   2       10.69        2.38     19.19 o 
  13   0   2       14.80       17.57     24.82 o 
  14   0   2       14.26       23.28     55.36 o 
 -14   1   2        9.16       25.63     21.29 o 
 -13   1   2        0.03       16.33     14.11 o 
 -12   1   2        4.08      -10.71     10.71 o 
 -11   1   2       55.86       60.07     12.42 o 
 -10   1   2        1.26        4.75      8.13 o 
  -9   1   2       76.62       74.05     10.64 o 
  -8   1   2        4.57        6.88      8.80 o 
  -7   1   2        3.95        0.48      5.66 o 
  -6   1   2       19.34       22.50      5.16 o 
  -5   1   2      217.62      211.64     11.87 o 
  -4   1   2       14.64       17.04      6.51 o 
  -3   1   2       13.73       72.83     35.33 o 
  -2   1   2       15.50       23.61      8.08 o 
  -1   1   2      134.32      120.37      7.47 o 
   0   1   2       14.69       22.80      3.61 o 
   1   1   2        1.86        8.55      3.27 o 
   2   1   2       40.11       45.29      4.21 o 
   3   1   2        9.02       10.63      2.72 o 
   4   1   2      781.52      774.91     18.47 o 
   5   1   2       60.04       54.61      5.10 o 
   6   1   2       77.59       71.23      5.89 o 
   7   1   2      190.42      212.26      9.90 o 
   8   1   2       22.89       33.01      6.97 o 
   9   1   2       27.92       29.81      9.03 o 
  10   1   2       16.52       -1.24      9.29 o 
  11   1   2       25.58       14.08     13.07 o 
  12   1   2        0.51       20.16     12.03 o 
  13   1   2       24.69       16.63     13.67 o 
  14   1   2       24.73       30.97     22.28 o 
 -14   2   2        0.39       41.90     25.33 o 
 -13   2   2       15.94       20.80     17.90 o 
 -12   2   2        6.72        2.52     12.23 o 
 -11   2   2       16.39       12.72     14.11 o 
 -10   2   2      122.14      146.55     15.47 o 
  -9   2   2        0.04        5.06      8.64 o 
  -8   2   2      181.85      156.93     12.46 o 
  -7   2   2       55.07       53.21      7.58 o 
  -6   2   2       77.27       82.27      8.55 o 
  -5   2   2        0.01       -4.28      4.28 o 
  -4   2   2      100.17       84.40      9.86 o 
  -3   2   2       71.28       50.44     10.94 o 
  -2   2   2        1.64       -3.35      3.35 o 
  -1   2   2      279.31      257.82     13.46 o 
   0   2   2       59.54       61.56      6.08 o 
   1   2   2       57.68       50.45      6.14 o 
   2   2   2       31.03       39.70      5.11 o 
   3   2   2        0.09        1.58      6.01 o 
   4   2   2       24.89       32.48      8.70 o 
   5   2   2        5.17        5.91      4.86 o 
   6   2   2       75.61       68.02      5.94 o 
   7   2   2        5.01       -5.60      7.36 o 
   8   2   2      140.67      142.28      9.64 o 
   9   2   2        0.06        8.90      7.49 o 
  10   2   2        3.22        5.73      8.37 o 
  11   2   2      149.87      193.75     26.49 o 
  12   2   2        5.80       14.86     13.80 o 
  13   2   2        0.66        5.38     14.89 o 
 -13   3   2        0.45      -14.21     21.85 o 
 -12   3   2        6.82        5.05     18.38 o 
 -11   3   2       35.32       38.22     10.38 o 
 -10   3   2        2.75       18.32      9.36 o 
  -9   3   2       29.68       33.95      5.69 o 
  -8   3   2      162.68      141.16     16.33 o 
  -7   3   2        0.00       24.95     26.20 o 
  -6   3   2      139.52      137.23     16.90 o 
  -5   3   2        7.54       22.18     10.78 o 
  -4   3   2       61.03       70.25     12.13 o 
  -3   3   2      231.77      217.63     20.31 o 
  -2   3   2       36.79       30.13      6.35 o 
  -1   3   2        2.52       14.72     11.42 o 
   0   3   2      293.04      295.15     18.95 o 
   1   3   2      183.34      165.76     13.10 o 
   2   3   2       27.82       35.98      8.00 o 
   3   3   2       63.46       56.31      8.59 o 
   4   3   2       29.72       23.51      7.98 o 
   5   3   2        7.95        2.05      7.64 o 
   6   3   2       22.32       26.81     13.12 o 
   7   3   2       46.31       64.83     16.94 o 
   8   3   2       27.18        5.02     20.27 o 
   9   3   2       20.65       16.95      8.53 o 
  10   3   2        2.50       23.74      9.88 o 
  11   3   2        1.71        1.06     11.74 o 
  12   3   2        6.55       14.77     24.88 o 
 -11   4   2        1.40       -1.86     17.98 o 
 -10   4   2       18.71        3.61     26.15 o 
  -9   4   2       51.83       50.45     15.51 o 
  -8   4   2       40.43       21.95     13.13 o 
  -7   4   2        0.35       -5.12     12.84 o 
  -6   4   2       14.01       25.92     11.26 o 
  -5   4   2        1.06        9.88     12.74 o 
  -4   4   2        2.10        5.58     12.08 o 
  -3   4   2      387.15      393.52     22.22 o 
  -2   4   2      199.26      231.31     25.44 o 
  -1   4   2       11.17       21.56      8.79 o 
   0   4   2       33.60       35.52     13.31 o 
   1   4   2        6.34       19.06     10.39 o 
   2   4   2      110.06       99.68     11.97 o 
   3   4   2        4.41        6.91      5.04 o 
   4   4   2       45.30       40.47      8.24 o 
   5   4   2      110.83      117.14     15.42 o 
   6   4   2       22.14       45.92     11.77 o 
   7   4   2      251.80      195.34     24.64 o 
   8   4   2        0.40       18.89     13.52 o 
   9   4   2       39.08       43.47     13.95 o 
  10   4   2        1.36      -14.77     44.47 o 
  11   4   2       29.34       52.69     39.60 o 
 -10   5   2       36.44       54.87     35.23 o 
  -9   5   2        6.22        8.28     18.11 o 
  -8   5   2        1.87        9.14     44.80 o 
  -7   5   2       23.92       21.61     17.85 o 
  -6   5   2        1.17      -15.54     22.40 o 
  -5   5   2        0.16      -11.40     21.40 o 
  -4   5   2       45.27       60.13     30.23 o 
  -3   5   2       80.86      108.27     25.17 o 
  -2   5   2       99.83      110.71     12.25 o 
  -1   5   2       37.60       30.50      9.46 o 
   0   5   2      148.43      133.86     12.74 o 
   1   5   2        4.46       13.90      9.96 o 
   2   5   2       67.27       67.39     10.55 o 
   3   5   2        3.20        7.27      8.02 o 
   4   5   2       15.35       18.97     13.91 o 
   5   5   2      125.67      120.16     18.46 o 
   6   5   2        4.44        1.87     13.35 o 
   7   5   2      150.49      147.01     26.94 o 
   8   5   2        9.22       19.80     34.72 o 
   9   5   2        1.97       -1.68     44.62 o 
  -7   6   2       19.75       38.12     23.74 o 
  -6   6   2        2.70       45.93     33.43 o 
  -5   6   2      106.43      120.46     33.33 o 
  -4   6   2       17.61       31.78     18.86 o 
  -3   6   2        3.46        1.86      9.90 o 
  -2   6   2       23.79       18.28     12.46 o 
  -1   6   2       21.02       35.62     16.64 o 
   0   6   2        7.30        9.93     13.31 o 
   1   6   2        8.79       29.50     13.85 o 
   2   6   2      146.06      140.27     15.29 o 
   3   6   2      156.34      133.40     35.07 o 
   4   6   2       29.28       46.80     19.64 o 
   5   6   2       35.94       -1.68     29.85 o 
   6   6   2       33.63       74.63     44.78 o 
   7   6   2       17.55       64.73     43.10 o 
 -14   1   3        0.08        3.74     22.73 o 
 -13   1   3       94.00      143.74     17.33 o 
 -12   1   3       19.31       33.71     12.29 o 
 -11   1   3        2.55        5.30     14.98 o 
 -10   1   3        0.08       23.49      8.85 o 
  -9   1   3       81.59       86.26      9.30 o 
  -8   1   3      109.22      114.79     10.69 o 
  -7   1   3      161.60      156.99     10.74 o 
  -6   1   3        2.73        8.63      5.31 o 
  -5   1   3      543.35      468.59     30.18 o 
  -4   1   3      372.24      299.20     14.36 o 
  -3   1   3     5024.48     4356.98    124.02 o 
  -2   1   3      278.15      263.22     11.56 o 
  -1   1   3       39.96       48.99      4.15 o 
   0   1   3     9821.36     8609.18    167.19 o 
   1   1   3     1059.78      972.20     31.97 o 
   2   1   3       25.21       22.61      4.05 o 
   3   1   3     2060.61     2018.52     44.43 o 
   4   1   3      363.54      308.25      9.18 o 
   5   1   3     1417.36     1369.44     29.81 o 
   6   1   3       18.32       11.01      4.73 o 
   7   1   3      803.63      909.69     22.66 o 
   8   1   3      219.17      224.29     19.46 o 
   9   1   3      152.35      159.45     13.91 o 
  10   1   3      361.55      407.81     30.51 o 
  11   1   3       53.90       32.30     10.66 o 
  12   1   3       28.05       15.82     16.97 o 
  13   1   3       14.29       18.58     11.82 o 
  14   1   3        6.45      -20.26     20.26 o 
 -14   2   3        9.23       18.09     18.54 o 
 -13   2   3        8.95        1.12     15.76 o 
 -12   2   3        3.75        3.29     14.76 o 
 -11   2   3        2.27       18.25     10.14 o 
 -10   2   3      134.59      131.44     11.07 o 
  -9   2   3        3.34        4.16      8.58 o 
  -8   2   3        5.37       11.78      7.77 o 
  -7   2   3        3.66       -8.34      8.34 o 
  -6   2   3      200.93      190.03     29.10 o 
  -5   2   3      100.64       97.42     11.97 o 
  -4   2   3      562.80      472.82     23.34 o 
  -3   2   3      198.07      178.40     11.25 o 
  -2   2   3      117.63      128.78      7.56 o 
  -1   2   3     1544.51     1510.13     46.47 o 
   0   2   3      459.12      388.92     14.33 o 
   1   2   3      466.60      397.99     15.29 o 
   2   2   3      254.26      258.26     10.16 o 
   3   2   3        4.07        0.51      5.65 o 
   4   2   3      549.36      515.42     15.84 o 
   5   2   3      975.87     1059.68     27.88 o 
   6   2   3       25.26        6.69      9.56 o 
   7   2   3      339.36      350.33     17.75 o 
   8   2   3       97.01       72.46      8.65 o 
   9   2   3       77.98       85.12     15.12 o 
  10   2   3      115.61      103.19     21.31 o 
  11   2   3      121.26      105.75     14.92 o 
  12   2   3      150.99      136.90     15.58 o 
  13   2   3        1.02      -12.05     28.72 o 
 -13   3   3        1.60       15.77     25.15 o 
 -12   3   3       49.42       17.25     19.64 o 
 -11   3   3       21.57       20.81     13.18 o 
 -10   3   3       66.48      134.64     29.18 o 
  -9   3   3        1.63        1.41     15.78 o 
  -8   3   3      107.61      107.00     15.34 o 
  -7   3   3       24.77       23.53     10.63 o 
  -6   3   3      127.20      124.79     17.00 o 
  -5   3   3       78.78       64.60     11.54 o 
  -4   3   3      278.25      303.36     25.05 o 
  -3   3   3      107.62      101.95      9.71 o 
  -2   3   3      101.26      112.22     15.54 o 
  -1   3   3     1304.35     1402.61     54.19 o 
   0   3   3      367.81      370.54     31.37 o 
   1   3   3      878.08      948.86     34.29 o 
   2   3   3      217.02      229.32     14.39 o 
   3   3   3       98.35      105.68      9.59 o 
   4   3   3        0.73       -1.02      4.77 o 
   5   3   3       66.65       65.19      6.70 o 
   6   3   3       30.30       22.15      6.38 o 
   7   3   3       57.37       23.04     15.44 o 
   8   3   3       26.63       31.01     10.08 o 
   9   3   3       17.30       18.24      9.04 o 
  10   3   3        3.02        3.19     10.77 o 
  11   3   3       74.70       54.87     14.43 o 
  12   3   3       39.49      -16.33     29.75 o 
 -11   4   3        2.82       13.20     28.58 o 
 -10   4   3       44.06      -22.24     23.23 o 
  -9   4   3        6.47       32.81     21.41 o 
  -8   4   3       50.49       45.20     19.79 o 
  -7   4   3       36.61       41.65     13.33 o 
  -6   4   3       41.50       32.96     12.23 o 
  -5   4   3      128.31      124.76     17.56 o 
  -4   4   3        0.56        6.59     12.10 o 
  -3   4   3      430.97      447.62     23.09 o 
  -2   4   3       74.05       80.98     13.63 o 
  -1   4   3       52.86       62.54     10.62 o 
   0   4   3      824.62      881.54     38.68 o 
   1   4   3        4.63       -6.29      9.95 o 
   2   4   3      325.06      373.13     20.46 o 
   3   4   3       13.50       17.03      7.39 o 
   4   4   3      103.53      104.89      8.58 o 
   5   4   3      455.45      451.52     25.39 o 
   6   4   3      279.05      230.94     23.41 o 
   7   4   3      216.69      245.46     32.13 o 
   8   4   3        1.12      -14.91     22.09 o 
   9   4   3        8.62      -11.50     11.50 o 
  10   4   3       21.94       84.37     39.75 o 
  11   4   3        6.57        0.00     42.95 o 
 -10   5   3        0.34       48.63     35.18 o 
  -9   5   3        2.14       14.83     21.48 o 
  -8   5   3       15.34       -0.97     19.90 o 
  -7   5   3       22.60       26.29     25.03 o 
  -6   5   3       67.77       69.46     19.06 o 
  -5   5   3      312.40      306.52     33.00 o 
  -4   5   3       49.80       79.46     21.51 o 
  -3   5   3       61.45       58.06      9.40 o 
  -2   5   3        8.85        4.80      8.88 o 
  -1   5   3      147.78      158.80     14.29 o 
   0   5   3       15.57       10.92     10.72 o 
   1   5   3      341.90      379.69     19.93 o 
   2   5   3        4.14        9.81      9.54 o 
   3   5   3       58.78       86.13      8.46 o 
   4   5   3      680.49      868.55     38.64 o 
   5   5   3      324.55      291.00     33.57 o 
   6   5   3      120.79      278.01    169.12 o 
   7   5   3       41.96       34.68     22.28 o 
   8   5   3       81.05       81.33     43.10 o 
   9   5   3       37.79      -33.20     39.75 o 
  -7   6   3       64.14        7.86     23.55 o 
  -6   6   3       22.76       26.20     32.74 o 
  -5   6   3      111.22      144.71     29.47 o 
  -4   6   3        9.78       -0.39     21.29 o 
  -3   6   3        8.08       -1.64      9.73 o 
  -2   6   3        1.67       -2.48     14.46 o 
  -1   6   3       12.98       22.96     13.13 o 
   0   6   3        1.42      -19.43     19.43 o 
   1   6   3        6.15        5.42     22.77 o 
   2   6   3      142.83      139.19     14.44 o 
   3   6   3       15.40       13.23     40.59 o 
   4   6   3       57.29       31.80     24.90 o 
   5   6   3       75.46       54.98     41.58 o 
   6   6   3        6.87       11.73     39.90 o 
   7   6   3        2.11       10.05     48.28 o 
 -14   0   4        1.12      -10.12     26.32 o 
 -13   0   4      112.37       57.24     20.57 o 
 -12   0   4      743.06      862.75     79.01 o 
 -11   0   4     1602.82     1980.37    195.59 o 
 -10   0   4       12.40       -7.69     24.36 o 
  -9   0   4     1085.53     1168.63     48.99 o 
  -8   0   4      155.26      198.27     21.71 o 
  -7   0   4       43.08       69.86     13.61 o 
  -6   0   4     1814.00     1770.17     87.68 o 
  -5   0   4     1044.32     1019.17     81.33 o 
  -4   0   4      500.43      415.24     27.13 o 
  -3   0   4     4828.52     4805.72    232.56 o 
  -2   0   4    66231.74    61031.84   2335.77 o 
  -1   0   4     2358.45     2429.35     89.79 o 
   0   0   4     6754.60     6041.55    176.38 o 
   1   0   4     1727.06     2248.91     75.66 o 
   2   0   4      640.64      639.99     22.23 o 
   3   0   4       41.18       33.69      6.91 o 
   4   0   4     1174.05     1259.65     44.50 o 
   5   0   4      881.89      910.95     31.33 o 
   6   0   4     1975.19     1956.53     58.43 o 
   7   0   4      997.67     1159.77     42.09 o 
   8   0   4        2.48       18.34      7.85 o 
   9   0   4      805.55      933.45     76.67 o 
  10   0   4      458.50      445.14     37.45 o 
  11   0   4       35.48       55.21     15.50 o 
  12   0   4        1.54       -4.34     18.83 o 
  13   0   4       16.41       31.74     19.27 o 
 -14   1   4        0.00        2.72     17.52 o 
 -13   1   4      118.17      138.14     23.19 o 
 -12   1   4       58.49       79.61     24.34 o 
 -11   1   4       43.73       39.79     12.30 o 
 -10   1   4      844.35      945.68     63.29 o 
  -9   1   4      143.51      131.39     12.44 o 
  -8   1   4        0.53        5.19      9.07 o 
  -7   1   4      619.42      588.66     33.16 o 
  -6   1   4     3683.54     3844.06    215.27 o 
  -5   1   4     7793.57     8258.85    202.67 o 
  -4   1   4       71.52       86.10      9.51 o 
  -3   1   4     7326.24     6843.22    215.83 o 
  -2   1   4     6153.55     5876.91    145.79 o 
  -1   1   4      155.52      321.49     17.19 o 
   0   1   4    17528.21    16295.05    303.73 o 
   1   1   4      438.97      394.51     11.13 o 
   2   1   4    17508.78    16796.60    295.24 o 
   3   1   4     5570.57     5537.53    112.97 o 
   4   1   4      174.11      250.76      8.21 o 
   5   1   4     6618.17     7436.29    119.28 o 
   6   1   4     1396.75     1290.00     33.44 o 
   7   1   4      442.47      385.89     13.54 o 
   8   1   4        5.96        9.48      5.32 o 
   9   1   4      349.92      374.50     23.30 o 
  10   1   4      184.27      139.41     13.44 o 
  11   1   4       57.03       53.95     11.38 o 
  12   1   4      148.68      179.01     16.94 o 
  13   1   4       50.75       36.21     14.69 o 
 -14   2   4       42.01       28.68     18.96 o 
 -13   2   4       54.25       34.98     14.12 o 
 -12   2   4       19.24       27.55     14.04 o 
 -11   2   4       71.58       86.63     14.51 o 
 -10   2   4       16.43       21.12     11.10 o 
  -9   2   4       12.20       22.90     14.33 o 
  -8   2   4      313.68      286.96     23.67 o 
  -7   2   4     1436.06     1553.14     72.11 o 
  -6   2   4      482.60      472.18     22.12 o 
  -5   2   4        0.21       40.33     16.62 o 
  -4   2   4     3726.98     3844.78     91.56 o 
  -3   2   4      494.16      565.25     25.46 o 
  -2   2   4      496.97      506.00     16.75 o 
  -1   2   4     8182.85     8612.78    187.16 o 
   0   2   4      292.28      319.05     12.85 o 
   1   2   4        2.82       21.37      6.15 o 
   2   2   4      177.11      152.08      7.47 o 
   3   2   4       39.42       67.95      5.44 o 
   4   2   4     4210.40     4576.21    118.91 o 
   5   2   4     1157.42     1229.16     30.34 o 
   6   2   4      239.84      224.02     15.33 o 
   7   2   4        0.02       -2.90      5.51 o 
   8   2   4        1.75        0.13      6.80 o 
   9   2   4      293.71      244.04     14.27 o 
  10   2   4      216.31      206.34     23.13 o 
  11   2   4      201.99      198.94     17.17 o 
  12   2   4       66.21       47.63     13.14 o 
  13   2   4       17.66       19.68     21.78 o 
 -13   3   4        3.90        5.03     46.45 o 
 -12   3   4      127.23       90.89     32.23 o 
 -11   3   4       20.42       21.97     19.73 o 
 -10   3   4      111.14      112.00     34.53 o 
  -9   3   4      613.92      600.95     34.72 o 
  -8   3   4        4.12       25.85     11.51 o 
  -7   3   4      334.78      358.49     24.14 o 
  -6   3   4      603.67      593.25     30.88 o 
  -5   3   4        5.21       22.98     14.46 o 
  -4   3   4      151.52      173.03     38.00 o 
  -3   3   4       33.72       30.60      5.63 o 
  -2   3   4      161.34      187.82     12.42 o 
  -1   3   4      531.50      573.65     20.70 o 
   0   3   4      783.72      819.22     56.93 o 
   1   3   4     1459.92     1636.93     51.53 o 
   2   3   4       89.65       73.89      8.76 o 
   3   3   4      774.97      788.53     24.60 o 
   4   3   4      267.23      262.00     11.73 o 
   5   3   4        0.74       14.82      7.97 o 
   6   3   4      399.87      413.48     17.02 o 
   7   3   4      656.90      785.21     37.73 o 
   8   3   4      198.14      127.15     23.69 o 
   9   3   4       35.64       48.06     15.39 o 
  10   3   4       10.95        6.89     13.45 o 
  11   3   4        7.77        4.40     23.84 o 
  12   3   4      113.01       79.65     51.48 o 
 -12   4   4        3.42        3.47     33.28 o 
 -11   4   4        6.13      -17.82     17.82 o 
 -10   4   4       28.28      -16.16     41.27 o 
  -9   4   4        3.37        4.63     14.88 o 
  -8   4   4        7.41       -5.74     13.87 o 
  -7   4   4      203.13      257.99     30.12 o 
  -6   4   4       98.91       94.11     13.96 o 
  -5   4   4      106.33      107.10     21.63 o 
  -4   4   4      912.76     1094.44     66.37 o 
  -3   4   4        9.93       12.88     13.16 o 
  -2   4   4      190.43      190.24     16.18 o 
  -1   4   4        6.76       21.97     12.18 o 
   0   4   4      327.82      312.65     20.29 o 
   1   4   4       19.81        7.68      9.95 o 
   2   4   4      279.41      306.15     19.18 o 
   3   4   4       19.88       41.78     10.96 o 
   4   4   4       12.13       12.73     13.48 o 
   5   4   4      263.75      266.13     16.23 o 
   6   4   4      595.96      574.38     22.87 o 
   7   4   4       88.43       67.16      8.21 o 
   8   4   4       77.16       55.77     15.67 o 
   9   4   4       23.65       39.01     29.24 o 
  10   4   4       81.93       14.93     41.42 o 
  11   4   4        1.24      -31.53     48.13 o 
 -10   5   4       14.08       -8.17     43.55 o 
  -9   5   4       32.40       43.28     31.44 o 
  -8   5   4        0.07        0.49     18.71 o 
  -7   5   4      121.30       80.29     19.54 o 
  -6   5   4      423.77      425.54     36.13 o 
  -5   5   4      117.88       87.79     25.54 o 
  -4   5   4      282.78      282.11     28.58 o 
  -3   5   4        4.21       -0.47      8.22 o 
  -2   5   4       12.95       -4.60      8.89 o 
  -1   5   4       86.88      116.23     19.93 o 
   0   5   4      111.62       85.87     15.76 o 
   1   5   4       93.62       71.11     13.98 o 
   2   5   4       57.60       45.65     13.59 o 
   3   5   4       86.43      106.52     15.68 o 
   4   5   4      227.61      254.45     21.43 o 
   5   5   4       21.84        8.94     13.51 o 
   6   5   4      173.07      182.73     19.99 o 
   7   5   4       32.74       60.00     41.58 o 
   8   5   4       13.33       48.28     39.90 o 
   9   5   4        0.00       21.63     46.60 o 
  -7   6   4        1.95      -16.45     37.77 o 
  -6   6   4        1.30       74.02     34.57 o 
  -5   6   4       31.98        0.65     20.42 o 
  -4   6   4      132.51      124.38     27.66 o 
  -3   6   4       17.94       11.43     24.48 o 
  -2   6   4        0.00       -4.92     16.29 o 
  -1   6   4       24.55       41.70     12.88 o 
   0   6   4        4.34       -3.55     12.87 o 
   1   6   4        0.94        2.01     12.39 o 
   2   6   4       39.05       30.71     13.98 o 
   3   6   4       34.27       53.37     19.02 o 
   4   6   4        2.04        3.35     31.68 o 
   5   6   4        0.04      -23.30     31.68 o 
   6   6   4        6.91       -6.70     41.73 o 
 -14   1   5      150.86      234.89     28.12 o 
 -13   1   5        1.22        6.58     12.86 o 
 -12   1   5      159.23      190.93     16.62 o 
 -11   1   5        0.62        5.96     16.73 o 
 -10   1   5      335.77      392.13     24.38 o 
  -9   1   5        6.59       -2.31      9.45 o 
  -8   1   5      607.92      667.81     31.01 o 
  -7   1   5       96.89       71.37     15.15 o 
  -6   1   5        0.13        8.32      7.62 o 
  -5   1   5       26.43       15.46      7.08 o 
  -4   1   5      793.92      717.35     38.88 o 
  -3   1   5     3024.90     2758.03    115.05 o 
  -2   1   5      160.04      126.11      9.91 o 
  -1   1   5     6635.64     6299.90    134.93 o 
   0   1   5      436.53      435.09     16.98 o 
   1   1   5      572.59      531.68     20.49 o 
   2   1   5     2928.72     3022.55     75.53 o 
   3   1   5      189.43      165.29      8.76 o 
   4   1   5       67.69       68.57      7.04 o 
   5   1   5      393.74      366.99     12.83 o 
   6   1   5      389.38      408.41     15.26 o 
   7   1   5       72.48       68.50      7.24 o 
   8   1   5       54.06       36.62      6.67 o 
   9   1   5       88.30       89.78     12.03 o 
  10   1   5       61.77       25.71     12.72 o 
  11   1   5       15.23       17.50     13.34 o 
  12   1   5        3.15        7.86     12.02 o 
  13   1   5        3.49        6.77     14.60 o 
 -14   2   5        0.20       -5.13     20.28 o 
 -13   2   5        1.29        5.60     17.28 o 
 -12   2   5       70.91       66.12     16.30 o 
 -11   2   5       85.12      106.17     15.05 o 
 -10   2   5      279.30      237.68     17.98 o 
  -9   2   5        4.92       -4.59      8.86 o 
  -8   2   5      590.31      618.26     27.90 o 
  -7   2   5      269.76      264.00     17.17 o 
  -6   2   5      208.78      224.25     22.49 o 
  -5   2   5       51.13       46.17      7.26 o 
  -4   2   5     1354.91     1405.86     40.77 o 
  -3   2   5      614.67      644.92     23.78 o 
  -2   2   5      136.00      139.09      8.02 o 
  -1   2   5      534.79      501.39     38.14 o 
   0   2   5     1371.20     1414.12     39.86 o 
   1   2   5     1034.45     1030.03     37.54 o 
   2   2   5     2319.71     2516.30     65.75 o 
   3   2   5      958.89      939.74     29.84 o 
   4   2   5       27.38        9.45      7.46 o 
   5   2   5        0.68        2.45      5.87 o 
   6   2   5      144.69      137.80     12.64 o 
   7   2   5        0.21       -5.57      5.57 o 
   8   2   5       81.71       77.61     10.80 o 
   9   2   5        1.79        3.62      6.97 o 
  10   2   5      102.80      113.88     16.35 o 
  11   2   5       15.53       19.74     10.38 o 
  12   2   5        2.42       -1.15     13.58 o 
  13   2   5        0.01      -31.39     31.76 o 
 -13   3   5       34.05       22.91     80.72 o 
 -12   3   5      108.54       68.26     13.52 o 
 -11   3   5        8.43       17.80     16.40 o 
 -10   3   5        0.01       51.17     29.93 o 
  -9   3   5       91.58       87.83     24.97 o 
  -8   3   5      115.31       93.40     28.12 o 
  -7   3   5       59.95       91.93     14.09 o 
  -6   3   5      313.95      318.97     25.08 o 
  -5   3   5      324.17      326.92     20.10 o 
  -4   3   5      212.32      200.83     36.09 o 
  -3   3   5      618.96      643.40     21.56 o 
  -2   3   5      110.49      116.34      8.43 o 
  -1   3   5       94.95       99.82     13.21 o 
   0   3   5     1358.97     1516.66     79.60 o 
   1   3   5      481.44      458.40     23.91 o 
   2   3   5      375.53      410.74     14.62 o 
   3   3   5       57.71       57.99      6.34 o 
   4   3   5       31.48       32.96      8.09 o 
   5   3   5       21.45       33.74      7.91 o 
   6   3   5        6.70       -8.99      9.14 o 
   7   3   5      117.36       97.58     14.91 o 
   8   3   5        4.00       -9.01      9.01 o 
   9   3   5        1.03        5.50     15.81 o 
  10   3   5       51.28       26.72     11.98 o 
  11   3   5        0.22      -21.80     41.42 o 
  12   3   5       18.73        6.70     53.15 o 
 -12   4   5       45.10      -10.85     41.12 o 
 -11   4   5       81.86       36.65     28.58 o 
 -10   4   5       83.64       44.65     18.88 o 
  -9   4   5       53.26       53.38     16.71 o 
  -8   4   5        1.03      -15.22     15.38 o 
  -7   4   5       39.82       36.41     14.10 o 
  -6   4   5        2.58        7.08     12.93 o 
  -5   4   5      158.34      135.47     22.08 o 
  -4   4   5        4.77       15.84     13.32 o 
  -3   4   5      123.43      128.10     10.73 o 
  -2   4   5        3.50       -6.37      8.77 o 
  -1   4   5      200.75      218.52     17.67 o 
   0   4   5        0.12        4.85      8.95 o 
   1   4   5      142.90      139.21     14.68 o 
   2   4   5        4.06      -10.79     11.55 o 
   3   4   5       52.84       42.71     10.95 o 
   4   4   5       43.76       38.26      8.31 o 
   5   4   5       22.83        9.94      6.76 o 
   6   4   5        3.53        1.33     10.22 o 
   7   4   5       20.79       29.80      8.66 o 
   8   4   5        3.82        8.14     38.38 o 
   9   4   5       12.31        8.38     39.90 o 
 -10   5   5        2.67      -17.80     29.94 o 
  -9   5   5        6.02       13.51     19.79 o 
  -8   5   5        6.14       10.68     18.43 o 
  -7   5   5        0.02       29.68     15.29 o 
  -6   5   5        0.01      -11.41     23.76 o 
  -5   5   5       72.03      101.47     19.46 o 
  -4   5   5      167.64      141.55     25.30 o 
  -3   5   5        3.13       23.51     10.15 o 
  -2   5   5       69.39       61.40     13.07 o 
  -1   5   5       87.31      106.45     16.33 o 
   0   5   5      249.27      240.04     21.51 o 
   1   5   5       39.44       42.24     13.85 o 
   2   5   5       64.38       47.61     14.90 o 
   3   5   5       36.21       36.83      9.92 o 
   4   5   5       23.17        9.37      8.38 o 
   5   5   5        6.46       14.04      6.81 o 
   6   5   5        0.62        7.96     14.92 o 
   7   5   5        4.19      -35.03     35.03 o 
   8   5   5        0.93        6.70     43.40 o 
   9   5   5        3.17      -23.30     41.73 o 
  -7   6   5        2.75       -7.50     22.46 o 
  -6   6   5       89.19      150.77     44.78 o 
  -5   6   5       57.73       68.06     27.03 o 
  -4   6   5       40.39       75.20     20.89 o 
  -3   6   5        3.90      -16.30     24.38 o 
  -2   6   5       29.72       23.04     11.87 o 
  -1   6   5        0.03      -10.04     13.10 o 
   0   6   5       67.51       70.52     14.59 o 
   1   6   5       12.84      -20.33     20.33 o 
   2   6   5       28.35       34.20     15.56 o 
   3   6   5        6.43      -28.33     28.33 o 
   4   6   5       10.05       78.43     43.40 o 
   5   6   5        2.99       35.03     31.83 o 
   6   6   5        6.02        8.38     53.46 o 
 -15   0   6        7.49      -33.39     34.19 o 
 -14   0   6       54.40       34.90     29.95 o 
 -13   0   6       37.84        6.81     19.62 o 
 -12   0   6      102.21      124.61     24.52 o 
 -11   0   6      177.64      190.44     24.67 o 
 -10   0   6      189.78      189.47     20.98 o 
  -9   0   6       55.87       52.17     32.06 o 
  -8   0   6        4.30       19.33     14.78 o 
  -7   0   6       33.48       12.59     13.13 o 
  -6   0   6      487.62      533.19     46.15 o 
  -5   0   6       55.16       62.10     12.72 o 
  -4   0   6      375.21      320.73     22.53 o 
  -3   0   6        7.93        7.39      9.31 o 
  -2   0   6        7.94        3.20     11.42 o 
  -1   0   6       16.78       15.82      6.64 o 
   0   0   6      149.57      137.38     12.95 o 
   1   0   6        5.17        2.42      8.13 o 
   2   0   6       53.71       42.14      9.69 o 
   3   0   6       18.83       26.63      7.01 o 
   4   0   6       30.87       44.80      7.60 o 
   5   0   6      275.66      286.55     17.84 o 
   6   0   6      431.82      404.53     17.88 o 
   7   0   6       64.96       65.02     11.60 o 
   8   0   6       11.40       10.26      8.02 o 
   9   0   6       39.90        6.04     11.82 o 
  10   0   6       17.52       19.13     11.18 o 
  11   0   6        0.70       -2.75     16.01 o 
  12   0   6        0.33       10.07     31.91 o 
  13   0   6       22.21       23.28     22.61 o 
 -14   1   6        2.01       -5.34     17.49 o 
 -13   1   6        4.06       -9.85     16.70 o 
 -12   1   6        0.03       -2.54     13.04 o 
 -11   1   6      113.65      141.60     13.60 o 
 -10   1   6       70.20       61.24     17.06 o 
  -9   1   6       30.74       27.77     10.38 o 
  -8   1   6        0.11       -0.10      8.96 o 
  -7   1   6       72.76       45.75     12.22 o 
  -6   1   6       49.42       57.42     10.80 o 
  -5   1   6       46.10       73.91     35.79 o 
  -4   1   6      293.66      270.72     16.91 o 
  -3   1   6      102.10       93.02      7.85 o 
  -2   1   6      145.27      152.90     11.48 o 
  -1   1   6        7.85        7.32      4.43 o 
   0   1   6      223.18      198.87     10.42 o 
   1   1   6       30.91       17.34     14.72 o 
   2   1   6      207.44      182.89      8.11 o 
   3   1   6      125.49      115.82      6.83 o 
   4   1   6      177.75      173.49      9.94 o 
   5   1   6      203.18      188.67     11.14 o 
   6   1   6      176.96      207.75     10.85 o 
   7   1   6        0.17       -4.92      4.92 o 
   8   1   6       31.27       34.14      6.72 o 
   9   1   6       23.63       28.70      7.23 o 
  10   1   6        6.50       14.96      8.21 o 
  11   1   6       21.01       20.04     12.32 o 
  12   1   6       10.82       -4.02     11.89 o 
  13   1   6       33.33       27.91     28.85 o 
 -14   2   6        7.80        8.87     18.29 o 
 -13   2   6        3.24       18.73     16.55 o 
 -12   2   6        8.33        1.52     13.61 o 
 -11   2   6        6.64      -11.70     11.70 o 
 -10   2   6       15.45       15.04      8.81 o 
  -9   2   6      117.86      119.71     15.10 o 
  -8   2   6       30.89       37.44      8.91 o 
  -7   2   6       27.92       38.17     19.00 o 
  -6   2   6        3.26       16.70     11.03 o 
  -5   2   6       48.28       36.45      8.51 o 
  -4   2   6       16.28       21.59      9.34 o 
  -3   2   6       10.87       13.05      9.09 o 
  -2   2   6        0.79       -0.64      4.65 o 
  -1   2   6      128.79      130.04      7.47 o 
   0   2   6      121.12      113.90      8.31 o 
   1   2   6      452.32      472.97     15.38 o 
   2   2   6      111.74      133.47     10.37 o 
   3   2   6       40.86       49.98      7.99 o 
   4   2   6        4.15        4.33      6.60 o 
   5   2   6        1.85        8.21      6.75 o 
   6   2   6       48.32       60.76      8.10 o 
   7   2   6       74.16       67.12      8.65 o 
   8   2   6        0.34        6.59      5.92 o 
   9   2   6        2.60       -8.04      8.67 o 
  10   2   6       48.55       76.65      9.35 o 
  11   2   6       18.79        3.29     13.50 o 
  12   2   6       19.17      -21.17     30.98 o 
 -13   3   6        0.45       10.04     21.28 o 
 -12   3   6        0.04        3.09     12.97 o 
 -11   3   6        8.71       -8.04      9.40 o 
 -10   3   6       50.66       54.18      9.67 o 
  -9   3   6        1.19       12.66      4.20 o 
  -8   3   6      232.15      202.04     21.54 o 
  -7   3   6      185.52      173.43     30.50 o 
  -6   3   6      209.44      195.03     19.25 o 
  -5   3   6        5.04       11.16      4.62 o 
  -4   3   6       30.05       37.64      6.91 o 
  -3   3   6       68.96       68.00      6.99 o 
  -2   3   6      103.17      107.33     12.49 o 
  -1   3   6       15.69       15.11      5.71 o 
   0   3   6       58.71       51.85      7.07 o 
   1   3   6      163.54      164.34     12.71 o 
   2   3   6        8.60       11.87      7.18 o 
   3   3   6      158.51      177.69     11.96 o 
   4   3   6        0.00        0.58      7.12 o 
   5   3   6        1.55       16.40     13.91 o 
   6   3   6       71.13       70.32     14.00 o 
   7   3   6        9.43       -3.66     10.82 o 
   8   3   6        0.07        4.44     10.70 o 
   9   3   6       29.85       36.37     12.96 o 
  10   3   6       12.38       20.41     15.11 o 
  11   3   6        6.79       -4.91     27.57 o 
 -12   4   6        0.08      -24.06     34.27 o 
 -11   4   6        1.22      -20.01     20.01 o 
 -10   4   6        0.00      -24.71     24.71 o 
  -9   4   6       23.71       42.10     18.35 o 
  -8   4   6        8.70        4.44     16.71 o 
  -7   4   6        0.75        7.65     18.01 o 
  -6   4   6      216.35      195.23     30.08 o 
  -5   4   6      224.81      210.20     30.69 o 
  -4   4   6        5.85       -4.07     13.32 o 
  -3   4   6        0.02       -0.03      7.99 o 
  -2   4   6        0.19       -0.98      8.80 o 
  -1   4   6       15.43       22.82     15.84 o 
   0   4   6       42.05       43.49     12.76 o 
   1   4   6       42.68       33.51     13.43 o 
   2   4   6       99.50      107.93     13.44 o 
   3   4   6       26.51       24.20      7.74 o 
   4   4   6       19.51       16.02     21.57 o 
   5   4   6      233.28      235.02     17.39 o 
   6   4   6       18.79       31.00     14.95 o 
   7   4   6      318.37      453.00     27.44 o 
   8   4   6        0.95        2.20     11.74 o 
   9   4   6        7.45      -40.05     40.05 o 
  10   4   6        2.08       35.03     48.28 o 
 -10   5   6        2.50       -9.83     20.50 o 
  -9   5   6        8.02       20.48     21.67 o 
  -8   5   6       41.26       27.86     20.78 o 
  -7   5   6        2.72        4.52     31.65 o 
  -6   5   6       10.48        3.75     46.98 o 
  -5   5   6        0.10       11.67     21.36 o 
  -4   5   6       43.69       37.64     18.02 o 
  -3   5   6       20.05       19.01     11.09 o 
  -2   5   6        1.35      -10.31     19.04 o 
  -1   5   6       96.37      113.53     15.78 o 
   0   5   6        2.93       13.45     13.49 o 
   1   5   6       19.62       37.30     14.05 o 
   2   5   6       68.46       41.74     15.94 o 
   3   5   6       60.83       42.85      9.64 o 
   4   5   6       21.39       20.58     16.44 o 
   5   5   6      132.88      130.87     13.49 o 
   6   5   6        6.03       33.51     31.83 o 
   7   5   6       19.48       48.58     40.21 o 
   8   5   6        0.65      -21.78     45.08 o 
   9   5   6       18.88        6.70     53.46 o 
  -7   6   6       17.62       -8.59     24.80 o 
  -6   6   6        9.40       21.78     38.53 o 
  -5   6   6       19.70       60.77     37.16 o 
  -4   6   6        2.25       30.02     29.02 o 
  -3   6   6       16.17        0.98     23.96 o 
  -2   6   6        0.01        2.76     12.60 o 
  -1   6   6        4.19       -3.19     13.34 o 
   0   6   6      177.92      184.49     27.06 o 
   1   6   6        1.43      -12.63     12.63 o 
   2   6   6       85.66       68.52     18.82 o 
   3   6   6        0.16        6.70     33.20 o 
   4   6   6       34.82       43.25     35.03 o 
   5   6   6        7.60      -41.73     41.73 o 
   6   6   6        2.75       -8.38     38.53 o 
 -14   1   7        2.10      -23.40     23.40 o 
 -13   1   7        5.14       14.33     14.09 o 
 -12   1   7        1.49      -12.86     14.47 o 
 -11   1   7       17.78        6.05     12.18 o 
 -10   1   7       11.41       -0.43      9.40 o 
  -9   1   7      101.58      134.29     16.84 o 
  -8   1   7        0.12       -3.31     10.24 o 
  -7   1   7        0.82       -0.66      8.74 o 
  -6   1   7       37.17       21.86      9.23 o 
  -5   1   7       42.97       58.81     11.57 o 
  -4   1   7     2320.69     2182.76     75.89 o 
  -3   1   7       75.74       42.54     14.39 o 
  -2   1   7     1350.40     1250.65     47.78 o 
  -1   1   7      153.92      157.38      8.92 o 
   0   1   7      195.82      183.39     10.20 o 
   1   1   7     3205.20     3151.13     91.55 o 
   2   1   7      353.90      307.25     17.11 o 
   3   1   7       48.07       53.36      4.63 o 
   4   1   7      657.49      672.38     19.00 o 
   5   1   7     1069.87     1191.79     35.66 o 
   6   1   7       52.15       57.34      6.62 o 
   7   1   7      597.36      633.24     22.68 o 
   8   1   7      122.09      126.17      9.88 o 
   9   1   7      131.90      118.20     11.48 o 
  10   1   7        5.25       22.26     12.40 o 
  11   1   7       13.71       38.34     18.91 o 
  12   1   7       19.87        9.04     16.40 o 
  13   1   7        2.83        5.47     28.59 o 
 -14   2   7        8.10       11.75     19.46 o 
 -13   2   7        8.82       -9.44     16.67 o 
 -12   2   7       38.35        9.34     13.00 o 
 -11   2   7       60.55       58.20     14.09 o 
 -10   2   7        5.76      -10.11     12.96 o 
  -9   2   7       21.71       12.17     17.30 o 
  -8   2   7      123.02      125.55     17.82 o 
  -7   2   7       28.81       23.96     13.59 o 
  -6   2   7        4.55        7.19      9.96 o 
  -5   2   7      558.23      531.67     23.19 o 
  -4   2   7     1015.04     1045.49     37.36 o 
  -3   2   7        7.35        1.24      9.84 o 
  -2   2   7      172.40      157.52     15.17 o 
  -1   2   7     2850.79     2980.89     75.66 o 
   0   2   7      528.50      481.84     17.22 o 
   1   2   7     3044.16     3371.90     70.41 o 
   2   2   7      329.16      300.88     16.03 o 
   3   2   7      135.71      166.25     11.16 o 
   4   2   7       27.18       21.00      9.79 o 
   5   2   7      155.61      164.74     12.78 o 
   6   2   7       67.75       83.69      9.77 o 
   7   2   7      185.34      217.10     14.65 o 
   8   2   7        1.24        3.35      8.68 o 
   9   2   7      235.43      308.35     15.84 o 
  10   2   7      192.45      203.10     26.85 o 
  11   2   7      101.19       92.98     23.11 o 
  12   2   7        5.07       25.70     21.38 o 
 -13   3   7       14.17       -6.64     24.18 o 
 -12   3   7       31.07       26.53     25.33 o 
 -11   3   7        1.82       -1.68     19.01 o 
 -10   3   7        0.01       -3.33     11.28 o 
  -9   3   7       12.48        3.24      6.72 o 
  -8   3   7        0.23       -1.53      4.70 o 
  -7   3   7      124.20      135.44      9.99 o 
  -6   3   7       41.67       46.82      6.74 o 
  -5   3   7        3.52       -5.38      5.62 o 
  -4   3   7        1.43        6.95     10.11 o 
  -3   3   7      796.38      847.42     25.22 o 
  -2   3   7       85.68       83.39      9.17 o 
  -1   3   7     1565.72     1840.65     60.03 o 
   0   3   7      856.20      942.64     40.11 o 
   1   3   7      119.62      131.31     35.87 o 
   2   3   7       54.83       58.83     12.00 o 
   3   3   7        1.13        8.24      8.36 o 
   4   3   7      325.16      379.56     21.99 o 
   5   3   7       71.97       59.99     10.01 o 
   6   3   7       31.16       19.12     10.02 o 
   7   3   7       93.93      106.36     13.14 o 
   8   3   7       32.15       -0.82     14.91 o 
   9   3   7      350.30      315.02     22.90 o 
  10   3   7       67.31       60.82     17.78 o 
  11   3   7      135.38      196.87     36.93 o 
 -12   4   7       19.02       41.27     36.09 o 
 -11   4   7       19.59       47.18     25.49 o 
 -10   4   7        0.11       26.44     37.20 o 
  -9   4   7       66.34       35.48     34.18 o 
  -8   4   7        0.98      -15.80     15.80 o 
  -7   4   7       16.07       34.25     15.66 o 
  -6   4   7      554.60      557.69     92.52 o 
  -5   4   7      208.79      160.76     23.63 o 
  -4   4   7       76.17       67.97     17.30 o 
  -3   4   7        7.29        3.95      8.91 o 
  -2   4   7      298.15      312.21     16.90 o 
  -1   4   7      306.49      308.90     15.91 o 
   0   4   7       20.61       30.73     10.61 o 
   1   4   7      109.04      107.65     19.54 o 
   2   4   7       57.05       79.15     10.65 o 
   3   4   7        4.25       12.04      6.19 o 
   4   4   7      808.78      917.13     43.12 o 
   5   4   7       16.56        7.55     13.51 o 
   6   4   7      473.54      524.40     35.44 o 
   7   4   7        4.15        2.91     21.61 o 
   8   4   7       19.91       56.36     14.79 o 
   9   4   7        0.06      -25.13     38.38 o 
  10   4   7        1.26      -13.40     50.11 o 
 -10   5   7        0.02       17.24     23.80 o 
  -9   5   7        0.71       -3.27     20.24 o 
  -8   5   7       30.19       32.36     18.57 o 
  -7   5   7      175.89      181.42     20.92 o 
  -6   5   7       23.42       -0.34     21.53 o 
  -5   5   7      244.33      220.07     32.60 o 
  -4   5   7        0.11       -1.81     24.75 o 
  -3   5   7        7.38       23.98      9.71 o 
  -2   5   7        2.55       -3.91     11.55 o 
  -1   5   7       63.17       33.74     28.33 o 
   0   5   7       18.85       21.44     13.79 o 
   1   5   7      110.90      122.09     15.77 o 
   2   5   7      390.94      417.21     28.55 o 
   3   5   7      104.90       98.54     11.65 o 
   4   5   7       56.36       39.49     15.96 o 
   5   5   7       31.11       25.30     12.32 o 
   6   5   7      113.33       58.63     36.86 o 
   7   5   7        1.44       -3.35     38.53 o 
   8   5   7       24.47       23.45     50.11 o 
  -7   6   7       49.88       76.78     39.22 o 
  -6   6   7       13.36       61.07     37.31 o 
  -5   6   7       25.17       32.59     37.77 o 
  -4   6   7       19.69       19.04     33.05 o 
  -3   6   7       12.65       18.88     23.07 o 
  -2   6   7        6.15        0.92     18.96 o 
  -1   6   7      171.07      168.29     26.06 o 
   0   6   7      187.13      193.72     24.52 o 
   1   6   7       34.07       29.30     16.55 o 
   2   6   7        7.24       50.71     31.07 o 
   3   6   7        2.52      -21.47     36.40 o 
   4   6   7        5.06       43.25     33.20 o 
   5   6   7       14.94      -16.60     41.73 o 
 -14   0   8       66.64       56.20     36.86 o 
 -13   0   8      465.19      585.93     73.96 o 
 -12   0   8        0.09        9.43     25.31 o 
 -11   0   8      998.39     1108.04    243.75 o 
 -10   0   8       98.81      105.08     20.63 o 
  -9   0   8        1.49       25.54     30.69 o 
  -8   0   8     1113.04     1172.14     68.63 o 
  -7   0   8     1517.94     1750.05    202.48 o 
  -6   0   8       69.61       58.42     15.54 o 
  -5   0   8     3559.30     3843.06    264.08 o 
  -4   0   8      483.93      448.58     29.75 o 
  -3   0   8     1491.21     1395.94     77.09 o 
  -2   0   8       22.16       30.76     14.62 o 
  -1   0   8    11530.82    11605.60    328.59 o 
   0   0   8      881.28      932.81     87.65 o 
   1   0   8     2038.58     1980.21     76.62 o 
   2   0   8      858.74      853.78     42.72 o 
   3   0   8     1298.65     1285.85     43.77 o 
   4   0   8     1615.07     1568.22     92.19 o 
   5   0   8     4017.47     4469.23    129.52 o 
   6   0   8     1360.66     1322.91     67.01 o 
   7   0   8     2288.46     2622.58    116.01 o 
   8   0   8      918.03     1006.04     48.01 o 
   9   0   8       13.28       14.72     18.47 o 
  10   0   8      139.61       92.87     45.99 o 
  11   0   8      169.22      180.75     22.66 o 
  12   0   8        3.95      -20.57     31.75 o 
  13   0   8       31.28       64.73     44.78 o 
 -14   1   8       12.34      -12.81     16.17 o 
 -13   1   8       25.43        8.28     14.59 o 
 -12   1   8      166.73      208.48     18.64 o 
 -11   1   8      960.20     1127.17     86.93 o 
 -10   1   8      238.46      241.61     35.45 o 
  -9   1   8      284.77      242.68     25.50 o 
  -8   1   8        1.44        8.48      8.83 o 
  -7   1   8     1569.67     1815.16     61.52 o 
  -6   1   8      397.19      419.88     40.36 o 
  -5   1   8      168.70      157.17     31.53 o 
  -4   1   8       76.53      104.03     14.40 o 
  -3   1   8      131.38      113.53     12.33 o 
  -2   1   8       16.49      107.13     13.42 o 
  -1   1   8      232.47      274.99     12.29 o 
   0   1   8     9299.42     8998.18    226.95 o 
   1   1   8     1963.54     1912.94     53.05 o 
   2   1   8      448.80      403.96     16.39 o 
   3   1   8     1339.84     1439.65     39.35 o 
   4   1   8      445.58      441.31     14.27 o 
   5   1   8      253.22      256.02     10.97 o 
   6   1   8        0.69        2.44      7.34 o 
   7   1   8      700.23      765.48     25.00 o 
   8   1   8        5.82        3.35      6.71 o 
   9   1   8      110.47       95.22     11.30 o 
  10   1   8        5.23        3.84     16.30 o 
  11   1   8       37.50       28.58     22.95 o 
  12   1   8       88.40       73.90     16.78 o 
 -14   2   8       60.50       84.89     41.69 o 
 -13   2   8      105.91      106.08     18.33 o 
 -12   2   8       10.52       10.64     13.58 o 
 -11   2   8      104.32      112.35     17.03 o 
 -10   2   8      240.55      227.03     23.17 o 
  -9   2   8       50.20       55.57     22.83 o 
  -8   2   8      103.83       84.57     17.76 o 
  -7   2   8       50.18       73.57     14.53 o 
  -6   2   8     1044.67     1087.05     44.14 o 
  -5   2   8       92.81       93.36     18.97 o 
  -4   2   8     2917.97     3310.47    167.98 o 
  -3   2   8     3984.57     4368.05    144.07 o 
  -2   2   8       61.16       62.63      8.03 o 
  -1   2   8     4693.77     4636.15    129.97 o 
   0   2   8        0.02        0.40      5.44 o 
   1   2   8     4329.49     5020.99    100.94 o 
   2   2   8     7086.72     8196.61    216.07 o 
   3   2   8        0.18       -4.08      8.08 o 
   4   2   8      172.24      166.57     12.13 o 
   5   2   8     1386.84     1487.60     42.06 o 
   6   2   8      303.05      310.31     16.44 o 
   7   2   8        1.11        2.32      8.84 o 
   8   2   8        9.60       13.18     10.25 o 
   9   2   8      293.77      323.55     21.86 o 
  10   2   8       53.94       45.06     14.09 o 
  11   2   8      181.73      174.38     24.62 o 
  12   2   8       54.16       49.32     32.59 o 
 -13   3   8       22.88       46.69     25.92 o 
 -12   3   8        6.41        6.74     14.49 o 
 -11   3   8        9.32        7.46      8.57 o 
 -10   3   8       42.25       33.30     14.31 o 
  -9   3   8        0.85       -3.01      8.40 o 
  -8   3   8      109.69      101.34     11.22 o 
  -7   3   8       27.83       38.79     13.71 o 
  -6   3   8        2.81       -5.69      6.71 o 
  -5   3   8      557.20      597.49     47.07 o 
  -4   3   8      946.71     1117.12     42.57 o 
  -3   3   8       54.83       75.11      7.87 o 
  -2   3   8     1013.67     1196.84     43.92 o 
  -1   3   8      165.33      173.71     13.41 o 
   0   3   8      244.51      297.00     14.54 o 
   1   3   8     1209.62     1326.08     61.95 o 
   2   3   8        1.22       23.28      8.56 o 
   3   3   8       12.77        5.20      8.32 o 
   4   3   8        0.25       10.10      9.03 o 
   5   3   8      962.23     1073.15     45.50 o 
   6   3   8       20.97       25.64     12.52 o 
   7   3   8      239.15      269.27     20.79 o 
   8   3   8       58.44       59.27     13.33 o 
   9   3   8       17.34       27.21     13.01 o 
  10   3   8       64.10       53.07     16.65 o 
  11   3   8       75.66       62.18     28.78 o 
 -12   4   8       34.06       -3.50     39.60 o 
 -11   4   8       49.23        8.54     22.83 o 
 -10   4   8       16.84        8.42     20.79 o 
  -9   4   8       44.51       66.98     20.30 o 
  -8   4   8       32.24       28.57     18.41 o 
  -7   4   8       85.12       67.64     18.73 o 
  -6   4   8      611.62      763.92     67.47 o 
  -5   4   8      192.60      171.64     32.74 o 
  -4   4   8     1350.03     1636.47     67.56 o 
  -3   4   8       98.41      119.92     14.66 o 
  -2   4   8        2.19        9.14      7.26 o 
  -1   4   8      184.20      179.38     15.47 o 
   0   4   8      326.63      345.82     20.93 o 
   1   4   8        1.57       -2.47      7.92 o 
   2   4   8       22.88       19.93      7.61 o 
   3   4   8      372.44      374.69     22.23 o 
   4   4   8      443.94      542.40     27.63 o 
   5   4   8        3.11        7.01      9.42 o 
   6   4   8      446.26      651.69     58.95 o 
   7   4   8        3.26        3.39     11.88 o 
   8   4   8       39.13       73.71     35.18 o 
   9   4   8        3.61      -23.45     41.88 o 
 -10   5   8       43.03       28.77     25.04 o 
  -9   5   8        0.70       44.40     29.05 o 
  -8   5   8       79.36       62.95     18.04 o 
  -7   5   8      126.74      126.83     34.34 o 
  -6   5   8       97.19       59.56     33.12 o 
  -5   5   8        0.35      -22.84     24.37 o 
  -4   5   8       36.44        9.75     30.92 o 
  -3   5   8       46.87       37.87     25.91 o 
  -2   5   8      170.29      149.99     19.69 o 
  -1   5   8      362.90      392.75     31.30 o 
   0   5   8       61.27       32.86     15.71 o 
   1   5   8      171.86      131.51     18.95 o 
   2   5   8       20.19       18.75      8.70 o 
   3   5   8       10.67       11.05     11.96 o 
   4   5   8       70.85       74.00     16.18 o 
   5   5   8        1.86       -8.71     14.78 o 
   6   5   8        5.17      -30.15     38.53 o 
   7   5   8        0.48       61.98     46.91 o 
   8   5   8        0.39      -43.40     43.40 o 
  -7   6   8       13.07       16.05     22.16 o 
  -6   6   8       11.89       53.46     48.28 o 
  -5   6   8        7.14       45.54     38.53 o 
  -4   6   8        1.98       60.31     40.21 o 
  -3   6   8       20.17       46.91     35.18 o 
  -2   6   8        2.75      -11.58     21.47 o 
  -1   6   8       30.02        9.63     19.47 o 
   0   6   8        1.39       10.63     19.76 o 
   1   6   8       33.16       68.84     31.98 o 
   2   6   8       29.52       68.23     38.99 o 
   3   6   8        4.11      -16.45     31.22 o 
   4   6   8       23.61        5.03     34.72 o 
   5   6   8        3.25       -1.68     38.23 o 
 -14   1   9        3.96       16.77     19.34 o 
 -13   1   9        8.55       40.00     17.18 o 
 -12   1   9       45.88       69.30     17.25 o 
 -11   1   9        2.95        6.11     22.04 o 
 -10   1   9      214.92      209.92     19.01 o 
  -9   1   9       47.22       45.56     16.99 o 
  -8   1   9       22.87       28.75     14.19 o 
  -7   1   9        0.00       -8.44      8.44 o 
  -6   1   9       54.00       42.79     14.14 o 
  -5   1   9     2193.50     2319.01     79.38 o 
  -4   1   9      386.51      419.83     26.71 o 
  -3   1   9     2608.05     2749.05     75.90 o 
  -2   1   9      387.12      398.50     20.02 o 
  -1   1   9      207.63      217.49     10.97 o 
   0   1   9      206.83      192.67     12.42 o 
   1   1   9        0.05        5.81      5.82 o 
   2   1   9       32.59       29.96      7.40 o 
   3   1   9      249.63      253.46     13.73 o 
   4   1   9       97.43      105.25      8.30 o 
   5   1   9       28.63       19.79      6.29 o 
   6   1   9      290.77      297.66     14.34 o 
   7   1   9       79.07       65.03     16.54 o 
   8   1   9      116.69      128.07     11.11 o 
   9   1   9        1.59       -6.78      8.74 o 
  10   1   9        7.26        6.38     12.52 o 
  11   1   9        0.16       -2.23     13.91 o 
  12   1   9        0.99        1.63     38.76 o 
 -14   2   9       23.40       46.36     21.97 o 
 -13   2   9       34.59       28.00     22.40 o 
 -12   2   9      126.97      135.19     17.27 o 
 -11   2   9        8.26       12.54     11.79 o 
 -10   2   9      523.22      524.72     45.63 o 
  -9   2   9        9.70       28.53     28.02 o 
  -8   2   9       37.92       46.45     13.27 o 
  -7   2   9        2.03        3.31     17.54 o 
  -6   2   9      546.26      619.19     38.78 o 
  -5   2   9      176.22      229.62     14.64 o 
  -4   2   9        8.81       13.04     14.20 o 
  -3   2   9      858.53      989.82     35.34 o 
  -2   2   9     1013.68     1151.69     35.70 o 
  -1   2   9     1185.78     1153.97     37.94 o 
   0   2   9     1090.95     1116.50     34.65 o 
   1   2   9      788.58      813.86     25.72 o 
   2   2   9       49.80       44.86      4.35 o 
   3   2   9        0.92        4.20      8.34 o 
   4   2   9       70.88       67.26      9.98 o 
   5   2   9       26.71       24.19     11.94 o 
   6   2   9       47.43       33.52      9.87 o 
   7   2   9        0.00       -0.55      9.73 o 
   8   2   9      139.72      144.26     14.13 o 
   9   2   9       42.60       39.56     12.24 o 
  10   2   9        4.06        0.54     12.16 o 
  11   2   9        4.33      -15.18     15.63 o 
  12   2   9        0.36       19.87     25.67 o 
 -13   3   9       14.51       27.62     28.28 o 
 -12   3   9        6.41       31.53     14.62 o 
 -11   3   9       70.92       78.02     14.74 o 
 -10   3   9      204.18      226.10     16.21 o 
  -9   3   9      151.86      147.69     13.90 o 
  -8   3   9      500.16      594.36     43.62 o 
  -7   3   9        1.31        7.04     10.44 o 
  -6   3   9        8.04       12.10      8.33 o 
  -5   3   9       62.31       46.64     10.66 o 
  -4   3   9       47.87      121.07     22.50 o 
  -3   3   9       32.74       29.93     12.65 o 
  -2   3   9       39.26       27.30      6.95 o 
  -1   3   9      526.22      598.06     36.36 o 
   0   3   9      229.23      240.72     18.00 o 
   1   3   9      850.37      891.43     25.80 o 
   2   3   9       99.37      132.38     35.22 o 
   3   3   9      433.94      468.61     22.51 o 
   4   3   9       16.42       12.44      9.90 o 
   5   3   9       22.78       27.88     10.30 o 
   6   3   9        1.08        0.39     14.68 o 
   7   3   9       10.84        7.87     11.58 o 
   8   3   9       14.88       -1.40     13.15 o 
   9   3   9       16.02        6.86     12.87 o 
  10   3   9       25.28       26.64     21.40 o 
  11   3   9        4.74       17.51     31.83 o 
 -12   4   9        6.42      -37.92     37.92 o 
 -11   4   9       14.58       13.43     28.47 o 
 -10   4   9       47.09       61.03     31.22 o 
  -9   4   9        1.92       -5.33     18.38 o 
  -8   4   9        8.19       -7.83     19.70 o 
  -7   4   9      206.61      158.56     22.93 o 
  -6   4   9       46.92       80.92     17.80 o 
  -5   4   9      193.46      187.63     15.72 o 
  -4   4   9        1.47       -7.80      8.86 o 
  -3   4   9       98.28       81.84     12.13 o 
  -2   4   9       42.20       43.44      8.50 o 
  -1   4   9       18.74        1.83      8.69 o 
   0   4   9        0.47        6.64      9.34 o 
   1   4   9        1.80       -7.57      8.48 o 
   2   4   9       47.53       51.84     12.90 o 
   3   4   9        4.73       12.19     10.61 o 
   4   4   9       16.33       -1.30     10.62 o 
   5   4   9       29.65       28.25     11.44 o 
   6   4   9       33.88       60.54     25.04 o 
   7   4   9        1.35      -12.84     14.98 o 
   8   4   9        7.65        4.07     17.09 o 
   9   4   9        3.23       41.88     43.56 o 
 -10   5   9        0.01       -0.94     34.25 o 
  -9   5   9       27.60       27.59     24.70 o 
  -8   5   9        2.51       -1.72     20.45 o 
  -7   5   9        0.66      -13.10     22.88 o 
  -6   5   9      361.74      329.42     53.91 o 
  -5   5   9       71.09       77.25     25.66 o 
  -4   5   9       33.20       36.06     35.87 o 
  -3   5   9       47.60       43.08     14.51 o 
  -2   5   9        7.86       -9.44     14.16 o 
  -1   5   9       21.62       13.52     11.90 o 
   0   5   9        0.30       -9.23     11.99 o 
   1   5   9       84.11       70.44     16.49 o 
   2   5   9       18.63       -3.34     17.56 o 
   3   5   9       29.18       35.28      8.13 o 
   4   5   9       22.27       30.68     13.51 o 
   5   5   9       15.17       36.32     17.11 o 
   6   5   9       22.96      -30.00     31.68 o 
   7   5   9        0.15      -25.13     40.05 o 
  -6   6   9        0.26       25.89     38.84 o 
  -3   6   9       21.65       63.66     33.51 o 
  -2   6   9       36.20       39.24     14.29 o 
  -1   6   9       23.42       23.30     18.80 o 
   0   6   9       49.07       50.11     26.65 o 
   1   6   9        0.03       23.76     28.63 o 
   2   6   9        8.01      -17.67     25.74 o 
   3   6   9        2.89       32.59     35.94 o 
   4   6   9       14.35       34.57     37.77 o 
 -14   0  10       18.43       82.20     32.48 o 
 -13   0  10       79.84       48.81     25.40 o 
 -12   0  10       17.87       27.72     32.44 o 
 -11   0  10       12.95       15.25     19.29 o 
 -10   0  10       39.33       17.21     23.30 o 
  -9   0  10        0.66       -8.62     16.20 o 
  -8   0  10        2.84       23.13     39.90 o 
  -7   0  10       12.57       24.98     21.63 o 
  -6   0  10      119.80      119.21     15.41 o 
  -5   0  10        3.46       11.21     11.76 o 
  -4   0  10       14.23       28.25     25.43 o 
  -3   0  10       48.71       61.83     17.82 o 
  -2   0  10       26.11       25.14      9.74 o 
  -1   0  10      434.81      439.38     34.88 o 
   0   0  10        1.35       11.34     11.05 o 
   1   0  10       10.19       22.03     11.48 o 
   2   0  10      127.49      116.81     32.74 o 
   3   0  10       31.43       41.15     13.21 o 
   4   0  10      408.32      397.89     19.41 o 
   5   0  10       36.04       30.36     10.27 o 
   6   0  10      118.58      118.96     13.26 o 
   7   0  10      342.58      334.04     26.14 o 
   8   0  10       12.07       23.94     23.02 o 
   9   0  10       29.00       31.03     15.63 o 
  10   0  10       65.00       53.56     27.44 o 
  11   0  10       15.35       26.07     29.98 o 
  12   0  10       17.35        8.60     25.69 o 
 -14   1  10        0.04        9.96     18.38 o 
 -13   1  10       11.76       21.77     15.54 o 
 -12   1  10      163.60      195.02     24.04 o 
 -11   1  10       29.56       27.28     16.56 o 
 -10   1  10       48.11       59.64     14.90 o 
  -9   1  10       47.00       60.77     14.19 o 
  -8   1  10        3.59       -1.74      9.84 o 
  -7   1  10        5.54        7.39     11.22 o 
  -6   1  10       23.21        5.84     11.23 o 
  -5   1  10       19.23        4.50      9.70 o 
  -4   1  10      191.23      215.40     22.37 o 
  -3   1  10      120.49      117.95      9.83 o 
  -2   1  10      376.84      395.64     23.09 o 
  -1   1  10        9.32        0.54      8.03 o 
   0   1  10        0.84       -2.03      7.82 o 
   1   1  10      185.14      178.72     11.51 o 
   2   1  10       15.62       20.10      5.60 o 
   3   1  10       53.35       46.08      8.35 o 
   4   1  10        4.53       14.51      6.55 o 
   5   1  10        8.34        6.37      6.07 o 
   6   1  10        2.20       12.52      6.99 o 
   7   1  10        2.73        1.31      8.99 o 
   8   1  10        0.38       -0.67      7.65 o 
   9   1  10       46.39       58.28     12.99 o 
  10   1  10        0.32        2.81     11.07 o 
  11   1  10       16.86       19.55     21.92 o 
  12   1  10       38.24       64.35     29.13 o 
 -14   2  10       17.32       18.70     21.62 o 
 -13   2  10        3.45        4.08     19.09 o 
 -12   2  10        8.32       -2.71     20.51 o 
 -11   2  10       19.74       23.41     22.22 o 
 -10   2  10       50.58       85.30     26.43 o 
  -9   2  10        3.38        6.42     15.66 o 
  -8   2  10        1.33       16.87     13.93 o 
  -7   2  10       22.27       21.39     10.37 o 
  -6   2  10       25.26       30.19     11.54 o 
  -5   2  10      142.74      143.61     12.99 o 
  -4   2  10        0.29        5.43     11.62 o 
  -3   2  10        2.41        5.88      7.94 o 
  -2   2  10      362.88      404.72     20.90 o 
  -1   2  10      280.06      283.97     12.93 o 
   0   2  10       49.25       56.09      6.99 o 
   1   2  10      213.02      214.61     11.66 o 
   2   2  10       29.32       34.20     14.68 o 
   3   2  10       15.66       20.06      9.34 o 
   4   2  10      214.17      204.88     14.88 o 
   5   2  10        2.53        2.55      8.29 o 
   6   2  10       62.02       61.57     10.47 o 
   7   2  10       72.46       79.85     11.48 o 
   8   2  10       10.46      -10.16     10.16 o 
   9   2  10       15.49        9.16     11.43 o 
  10   2  10       56.24       61.82     15.82 o 
  11   2  10        0.13        2.58     28.09 o 
 -13   3  10        9.04       26.56     23.07 o 
 -12   3  10        4.16        1.72     15.81 o 
 -11   3  10       13.73       10.22     12.64 o 
 -10   3  10        5.21        4.36      9.35 o 
  -9   3  10       37.34       42.45     15.95 o 
  -8   3  10       35.80       44.78     11.22 o 
  -7   3  10       30.47       33.72      9.37 o 
  -6   3  10       12.13       13.38     16.98 o 
  -5   3  10       25.36       29.51      9.15 o 
  -4   3  10        5.79        1.06      9.99 o 
  -3   3  10       25.93       21.07      8.41 o 
  -2   3  10       68.63       71.02     16.53 o 
  -1   3  10      159.25      168.59     17.52 o 
   0   3  10       51.62       63.06      8.13 o 
   1   3  10      228.23      248.27     12.43 o 
   2   3  10        1.71       -6.45     11.03 o 
   3   3  10      183.60      185.19     13.97 o 
   4   3  10      136.27      143.32     14.66 o 
   5   3  10       34.91       23.22     11.66 o 
   6   3  10       70.07       54.52     13.39 o 
   7   3  10      119.11      123.24     22.80 o 
   8   3  10        5.21       10.71     16.24 o 
   9   3  10       44.21       69.41     21.12 o 
  10   3  10       10.91       40.70     25.05 o 
 -11   4  10        9.92       22.52     27.54 o 
 -10   4  10        1.68       13.41     27.04 o 
  -9   4  10       20.62       21.35     18.03 o 
  -8   4  10       91.16       56.46     26.76 o 
  -7   4  10        0.65        5.42      6.22 o 
  -6   4  10       38.43       53.20      9.47 o 
  -5   4  10       34.10       30.28     17.45 o 
  -4   4  10       55.68       38.02     11.30 o 
  -3   4  10       16.49        7.91      8.11 o 
  -2   4  10       51.91       39.02      9.06 o 
  -1   4  10        1.98       13.72      7.97 o 
   0   4  10        0.01        4.79     10.36 o 
   1   4  10        0.33       -7.11      7.67 o 
   2   4  10       46.65       39.58      7.65 o 
   3   4  10        0.04      -11.16     13.83 o 
   4   4  10      229.35      226.90     24.33 o 
   5   4  10       76.68       51.16     13.17 o 
   6   4  10        4.28        3.81     12.00 o 
   7   4  10        0.89      -19.72     25.90 o 
   9   4  10       12.76      -45.08     45.08 o 
  -9   5  10        7.12       33.31     30.94 o 
  -8   5  10        9.19       18.41     23.14 o 
  -7   5  10        0.00       14.86     24.55 o 
  -6   5  10       25.24       38.75     25.59 o 
  -5   5  10        2.03       10.51     40.51 o 
  -4   5  10       60.21       43.84     28.86 o 
  -3   5  10       17.31        9.68     11.94 o 
  -2   5  10        1.82      -10.56     12.08 o 
  -1   5  10        0.71       -8.52     11.13 o 
   0   5  10       71.91       73.61     18.84 o 
   1   5  10        2.49        2.18     12.03 o 
   2   5  10       94.06      107.92     17.57 o 
   3   5  10       11.05       25.07     15.02 o 
   4   5  10        0.20       13.82     16.66 o 
   5   5  10        0.01      -21.09     21.85 o 
   6   5  10        1.48        6.70     33.35 o 
   7   5  10        5.25      -41.73     44.93 o 
  -6   6  10        0.62       35.49     38.84 o 
  -4   6  10        2.29      -31.83     31.83 o 
  -2   6  10        1.01        1.38     17.22 o 
  -1   6  10       47.87       67.77     26.20 o 
   0   6  10       46.63       29.55     23.30 o 
   1   6  10        0.66       18.88     25.28 o 
   2   6  10        2.55       28.78     28.78 o 
   3   6  10        0.31       33.96     42.19 o 
   4   6  10        0.01       -1.68     39.29 o 
 -14   1  11        0.49       -6.90     45.21 o 
 -13   1  11        0.82       16.11     22.16 o 
 -12   1  11        0.00      -23.56     27.96 o 
 -11   1  11       21.88       24.16     16.60 o 
 -10   1  11        9.99        3.34     14.69 o 
  -9   1  11      111.82      118.75     22.34 o 
  -8   1  11       46.24       33.77     13.22 o 
  -7   1  11       42.71       48.31     14.71 o 
  -6   1  11     1066.86     1067.84     72.75 o 
  -5   1  11       66.47       43.43     12.84 o 
  -4   1  11      182.91      180.50     15.38 o 
  -3   1  11      722.43      792.42     32.09 o 
  -2   1  11        2.37        2.29     10.30 o 
  -1   1  11       84.46       64.52     11.03 o 
   0   1  11      209.31      197.97     12.71 o 
   1   1  11      497.23      488.79     21.59 o 
   2   1  11      432.82      438.99     18.29 o 
   3   1  11        0.82        7.65      8.90 o 
   4   1  11        5.58        6.81      6.98 o 
   5   1  11      776.15      801.07     26.52 o 
   6   1  11      249.47      264.94     19.29 o 
   7   1  11       76.83       73.48     11.87 o 
   8   1  11      185.34      194.82     13.31 o 
   9   1  11        2.53       -0.75     10.45 o 
  10   1  11       20.36       26.76     13.69 o 
  11   1  11        0.17       79.30     27.73 o 
 -14   2  11        7.57       18.20     33.69 o 
 -13   2  11       28.28       27.67     23.54 o 
 -12   2  11        2.38      -39.75     45.77 o 
 -11   2  11       27.18      -12.78     20.28 o 
 -10   2  11       12.20       26.82     17.85 o 
  -9   2  11       10.24       -8.37     29.24 o 
  -8   2  11        9.73        3.55     14.03 o 
  -7   2  11       56.33       42.42     11.23 o 
  -6   2  11       33.04       32.86     10.48 o 
  -5   2  11        6.43       10.03     11.12 o 
  -4   2  11      106.91      106.09     15.84 o 
  -3   2  11      537.60      541.47     26.55 o 
  -2   2  11      915.52      911.08     39.23 o 
  -1   2  11     1761.84     1832.11     63.22 o 
   0   2  11        8.67       12.39     10.65 o 
   1   2  11        4.03       -5.92      5.92 o 
   2   2  11       80.81       75.44     12.33 o 
   3   2  11        8.10       10.50      9.88 o 
   4   2  11        6.85       28.05      9.31 o 
   5   2  11      359.31      432.19     22.69 o 
   6   2  11        8.70       -2.58     10.22 o 
   7   2  11      373.96      423.30     25.46 o 
   8   2  11      290.85      279.08     21.61 o 
   9   2  11      103.40      122.43     16.52 o 
  10   2  11        5.24       -3.99     19.14 o 
  11   2  11        2.90       18.17     26.93 o 
 -13   3  11        0.03      -25.59     46.15 o 
 -12   3  11       25.10       40.77     25.94 o 
 -11   3  11       83.33       84.50     13.75 o 
 -10   3  11       15.71      -14.47     19.74 o 
  -9   3  11       73.77      113.58     21.26 o 
  -8   3  11       33.49       75.97     21.75 o 
  -7   3  11       11.89        1.68     11.52 o 
  -6   3  11      222.10      176.93     17.77 o 
  -5   3  11       66.35       94.99     14.96 o 
  -4   3  11      147.84      134.11     14.96 o 
  -3   3  11      209.87      187.02     12.28 o 
  -2   3  11      262.91      289.29     15.29 o 
  -1   3  11      332.32      436.26     22.86 o 
   0   3  11      579.30      574.66     24.23 o 
   1   3  11      200.74      189.98     10.72 o 
   2   3  11      869.60      881.93     40.13 o 
   3   3  11        1.22       -3.03      9.59 o 
   4   3  11      608.62      679.13     34.37 o 
   5   3  11      243.39      215.13     19.51 o 
   6   3  11      699.88      785.43     42.24 o 
   7   3  11      146.16      120.71     18.02 o 
   8   3  11        0.85       -0.21     15.45 o 
   9   3  11       53.04       47.92     20.33 o 
  10   3  11       14.20       20.10     45.23 o 
 -11   4  11       33.58       82.42     29.70 o 
 -10   4  11       11.99      -24.23     24.23 o 
  -9   4  11        6.64       -1.79     20.46 o 
  -8   4  11      262.95      260.43     27.65 o 
  -7   4  11       83.89      107.97     12.62 o 
  -6   4  11       77.29       77.69     12.66 o 
  -5   4  11      151.31      177.34     25.83 o 
  -4   4  11      163.97      127.74     23.47 o 
  -3   4  11        7.61        3.41      7.95 o 
  -2   4  11       87.39       77.91     12.44 o 
  -1   4  11       11.79       18.86     12.95 o 
   0   4  11       18.51       23.38     15.98 o 
   1   4  11      204.31      222.12     15.60 o 
   2   4  11      155.57      138.68     11.87 o 
   3   4  11       75.29       70.33     13.31 o 
   4   4  11      671.45      658.91     44.54 o 
   5   4  11        2.05        8.29     12.84 o 
   6   4  11        0.51        6.44     20.97 o 
   7   4  11       11.09        3.02     34.27 o 
   8   4  11        1.43       18.43     43.40 o 
  -9   5  11       19.28       22.26     33.66 o 
  -8   5  11        0.70        5.99     45.08 o 
  -7   5  11       98.04       57.49     23.08 o 
  -6   5  11       58.19       62.38     25.09 o 
  -5   5  11        7.53       41.55     24.37 o 
  -4   5  11        0.20       -6.56     16.26 o 
  -3   5  11       81.82       73.89     13.67 o 
  -2   5  11        0.10       -7.55     10.90 o 
  -1   5  11      140.10      149.49     22.54 o 
   0   5  11       15.54       12.66     16.18 o 
   1   5  11       62.54       43.05     18.88 o 
   2   5  11        1.73       26.89     13.66 o 
   3   5  11       20.63       59.85     26.92 o 
   4   5  11        0.18       21.32     31.22 o 
   5   5  11       17.52      -16.60     44.62 o 
   6   5  11       14.89        6.70     39.75 o 
   7   5  11       55.54        8.38     43.25 o 
  -6   6  11        0.72       53.30     37.16 o 
  -5   6  11       29.32       61.07     40.21 o 
  -2   6  11      103.23      146.97     30.92 o 
  -1   6  11       17.10       10.81     24.67 o 
   0   6  11        2.96      -17.06     24.82 o 
   1   6  11       44.53       31.37     32.90 o 
   2   6  11        8.03       45.99     41.27 o 
   3   6  11        0.61       40.21     40.21 o 
 -14   0  12        0.14        9.45     30.86 o 
 -13   0  12       25.43       44.93     48.28 o 
 -12   0  12       56.80       65.82     26.11 o 
 -11   0  12      367.16      326.98     47.82 o 
 -10   0  12       30.15       10.92     17.71 o 
  -9   0  12       63.17       53.62     22.01 o 
  -8   0  12      791.61      848.74    146.51 o 
  -7   0  12      442.04      493.01     48.66 o 
  -6   0  12      119.52      125.37     16.90 o 
  -5   0  12     5935.64     6374.44    253.83 o 
  -3   0  12       98.54      114.96     15.26 o 
  -2   0  12      677.80      783.96     42.24 o 
  -1   0  12        0.00       28.42     10.97 o 
   0   0  12       13.32       -1.76     11.05 o 
   1   0  12      616.79      598.29     34.51 o 
   2   0  12       41.04       80.04     16.73 o 
   3   0  12      172.21      175.06     20.10 o 
   4   0  12       38.72       45.18     10.47 o 
   5   0  12      532.12      545.77     29.58 o 
   6   0  12     1730.87     1877.78     73.96 o 
   7   0  12      254.12      295.66     25.47 o 
   8   0  12        8.81        4.53     13.26 o 
   9   0  12      732.98      731.53     48.53 o 
  10   0  12       12.80       43.15     20.09 o 
  11   0  12       11.52       49.50     37.92 o 
 -14   1  12        8.07        4.02     21.03 o 
 -13   1  12      341.54      214.89     53.76 o 
 -12   1  12        3.70       29.15     19.83 o 
 -11   1  12      473.84      486.45     53.95 o 
 -10   1  12       59.04       54.09     14.96 o 
  -9   1  12       60.66       57.40     14.31 o 
  -8   1  12      152.08      129.91     51.78 o 
  -7   1  12       59.68       35.11     17.28 o 
  -6   1  12      204.43      180.47     22.46 o 
  -5   1  12       91.51      104.65     12.47 o 
  -4   1  12      107.56      114.66     16.83 o 
  -3   1  12        2.23       -4.68      8.53 o 
  -2   1  12      325.63      382.04     23.04 o 
  -1   1  12     4022.85     4497.13    106.80 o 
   0   1  12      109.42       97.57      9.32 o 
   1   1  12     1338.35     1175.24     42.82 o 
   2   1  12      334.12      312.22     15.26 o 
   3   1  12      526.96      635.68     28.60 o 
   4   1  12      181.08      161.41     10.07 o 
   5   1  12      214.25      251.00     12.49 o 
   6   1  12      585.93      625.96     24.01 o 
   7   1  12      242.91      235.54     14.46 o 
   8   1  12      299.81      329.19     19.40 o 
   9   1  12       12.94       33.70     12.92 o 
  10   1  12        9.11       10.04     14.23 o 
  11   1  12      171.28      141.96     34.12 o 
 -13   2  12        1.02      -11.51     23.45 o 
 -12   2  12      113.90      122.91     28.97 o 
 -11   2  12        4.61        1.48     15.53 o 
 -10   2  12      434.55      419.75     61.88 o 
  -9   2  12       65.14       64.14     19.29 o 
  -8   2  12      195.29      191.97     18.50 o 
  -7   2  12        4.62        0.31     10.21 o 
  -6   2  12        4.10       -0.15     13.37 o 
  -5   2  12      183.14      163.45     15.17 o 
  -4   2  12      449.32      499.75     28.18 o 
  -3   2  12      670.76      735.01     34.92 o 
  -2   2  12       36.32       16.12      7.86 o 
  -1   2  12      860.61      967.13     36.07 o 
   0   2  12     1374.94     1508.52     43.79 o 
   1   2  12        0.22       -2.17     13.20 o 
   2   2  12      401.93      391.76     24.18 o 
   3   2  12       23.57        4.51     11.62 o 
   4   2  12       23.84       19.23     10.81 o 
   5   2  12      232.06      253.66     18.80 o 
   6   2  12      138.27      146.61     14.61 o 
   7   2  12        0.03       -9.40     10.56 o 
   8   2  12      127.91      104.10     14.91 o 
   9   2  12      114.66       96.03     20.88 o 
  10   2  12        0.67       26.96     37.62 o 
  11   2  12       62.44       56.50     34.57 o 
 -13   3  12       20.29       34.11     47.82 o 
 -12   3  12        0.79       -0.39     16.57 o 
 -11   3  12      103.82      102.80     69.46 o 
 -10   3  12       71.83       66.86     15.59 o 
  -9   3  12       21.15       19.60     17.97 o 
  -8   3  12       82.43       85.26     14.06 o 
  -7   3  12      385.21      407.72     29.11 o 
  -6   3  12      361.56      386.50     25.84 o 
  -5   3  12        0.34       -4.61     11.12 o 
  -4   3  12     1825.37     2028.63    125.59 o 
  -3   3  12      438.29      460.49     22.17 o 
  -2   3  12       99.40      107.92     11.25 o 
  -1   3  12     3011.97     3539.66    106.30 o 
   0   3  12       40.86       38.02      8.14 o 
   1   3  12      265.64      288.28     16.38 o 
   2   3  12      509.34      497.73     27.94 o 
   3   3  12      426.88      427.51     25.29 o 
   4   3  12       15.92       13.25     11.08 o 
   5   3  12      566.52      528.05     34.17 o 
   6   3  12      194.69      233.60     19.39 o 
   7   3  12       29.21       29.36     14.72 o 
   8   3  12       15.64       42.78     19.29 o 
   9   3  12      140.49      222.81     56.96 o 
 -11   4  12        6.91        2.94     37.01 o 
 -10   4  12        0.22       17.82     26.95 o 
  -9   4  12        4.23       24.37      9.30 o 
  -8   4  12       50.51       58.83     15.85 o 
  -7   4  12      133.57      122.98     16.20 o 
  -6   4  12      353.87      398.99     31.00 o 
  -5   4  12      635.45      755.40     42.93 o 
  -4   4  12       55.20       85.96     14.75 o 
  -3   4  12        8.48        8.61      9.28 o 
  -2   4  12       86.84       84.52     11.34 o 
  -1   4  12       21.14       17.22      9.10 o 
   0   4  12       13.81       26.06      9.81 o 
   1   4  12     1049.71     1152.78     45.05 o 
   2   4  12       25.63       25.33     12.53 o 
   3   4  12      178.32      151.07     16.65 o 
   4   4  12       27.33       28.69     13.97 o 
   5   4  12       42.32       13.60     16.43 o 
   6   4  12       56.36       58.73     16.42 o 
   7   4  12       27.54      -48.43     48.43 o 
   8   4  12       26.67       10.05     51.78 o 
  -9   5  12        0.04       20.66     28.82 o 
  -8   5  12       11.50      -27.87     37.77 o 
  -7   5  12        3.94       25.37     34.91 o 
  -6   5  12       23.76       47.87     25.09 o 
  -5   5  12        2.06        5.98     23.02 o 
  -4   5  12       42.86       75.31     20.20 o 
  -3   5  12       84.47       56.37     13.11 o 
  -2   5  12       10.80       10.75     11.02 o 
  -1   5  12       63.18       63.87     14.08 o 
   0   5  12       59.47       66.76     22.84 o 
   1   5  12       71.02       43.95     11.02 o 
   2   5  12        4.41       33.07     19.68 o 
   3   5  12        6.43       35.16     17.18 o 
   4   5  12       10.44       23.51     18.40 o 
   5   5  12       30.03       16.45     36.25 o 
   6   5  12        2.59       77.67     46.30 o 
  -5   6  12       23.07      110.87     38.53 o 
  -1   6  12        0.00      -12.34     19.95 o 
   0   6  12       55.69       35.49     23.15 o 
   1   6  12        4.31      -18.73     23.30 o 
   2   6  12       43.94      -23.61     30.00 o 
 -14   1  13        4.97       50.71     23.73 o 
 -13   1  13        7.61        5.07     30.09 o 
 -12   1  13        7.40      -10.83     26.49 o 
 -11   1  13        7.92        3.07     35.07 o 
 -10   1  13       27.31        6.42     35.94 o 
  -9   1  13       16.41      -16.04     16.04 o 
  -8   1  13       26.95       48.65     20.67 o 
  -7   1  13      145.19      162.31     23.52 o 
  -6   1  13      464.22      534.52     41.45 o 
  -5   1  13      196.72      192.75     15.76 o 
  -4   1  13      459.29      500.27     25.29 o 
  -3   1  13        0.13       -2.85      8.27 o 
  -2   1  13       76.86       85.14     12.61 o 
  -1   1  13        0.55        5.78      7.73 o 
   0   1  13      111.56       83.84     10.31 o 
   1   1  13       44.73       33.13      8.55 o 
   2   1  13       26.96       20.96      8.01 o 
   3   1  13       40.45       37.27     10.93 o 
   4   1  13      333.91      331.36     16.05 o 
   5   1  13        9.19        8.83      7.44 o 
   6   1  13       47.65       35.26      8.68 o 
   7   1  13      123.71      145.68     15.93 o 
   8   1  13       17.00       16.75     11.68 o 
   9   1  13        1.93        5.16      9.85 o 
  10   1  13        1.94      -20.06     20.06 o 
  11   1  13        0.76       44.33     31.09 o 
 -13   2  13        0.25      -14.11     78.59 o 
 -12   2  13      148.73      102.71     40.51 o 
 -11   2  13       56.20        4.31     20.19 o 
 -10   2  13        0.27      -23.12     23.12 o 
  -9   2  13       80.10       97.02     23.76 o 
  -8   2  13       16.06        1.80     13.74 o 
  -7   2  13      106.28      120.14     14.10 o 
  -6   2  13       20.98        9.27     10.61 o 
  -5   2  13      374.51      397.57     35.55 o 
  -4   2  13        0.19       -0.96      9.29 o 
  -3   2  13      767.71      779.51     38.31 o 
  -2   2  13       21.57       16.23     12.90 o 
  -1   2  13      146.45      163.54     11.19 o 
   0   2  13        2.28        4.42      9.06 o 
   1   2  13      115.90       94.41     16.46 o 
   2   2  13        4.71       -4.61     11.52 o 
   3   2  13      117.23      101.98     11.43 o 
   4   2  13       62.46       77.81     15.36 o 
   5   2  13        9.79        9.98     10.65 o 
   6   2  13      185.56      157.57     16.49 o 
   7   2  13       61.49       71.55     13.30 o 
   8   2  13        5.38        5.23     16.08 o 
   9   2  13        8.36       29.94     21.86 o 
  10   2  13       10.03       52.06     26.93 o 
 -12   3  13       61.43       15.72     20.12 o 
 -11   3  13       91.72       91.69     20.97 o 
 -10   3  13      210.88      165.13     21.39 o 
  -9   3  13        4.63       -9.23     21.12 o 
  -8   3  13        7.99       -1.43     10.86 o 
  -7   3  13      189.62      161.24     16.04 o 
  -6   3  13      131.06      130.68     15.56 o 
  -5   3  13        0.22        4.00     10.85 o 
  -4   3  13       25.21       39.74     11.12 o 
  -3   3  13       54.40       41.80     12.55 o 
  -2   3  13       22.66       15.42      8.11 o 
  -1   3  13     1330.09     1549.88     79.37 o 
   0   3  13        8.42       -6.73      6.73 o 
   1   3  13      281.57      310.86     16.92 o 
   2   3  13        4.78      -17.11     19.19 o 
   3   3  13       75.16       83.24     15.88 o 
   4   3  13        0.04      -11.66     11.66 o 
   5   3  13       32.94        9.74     12.93 o 
   6   3  13        1.57       -4.57     13.86 o 
   7   3  13        8.52        1.34     25.35 o 
   8   3  13       17.71       32.80     18.36 o 
   9   3  13       11.70       13.40     41.88 o 
 -11   4  13       67.92       48.92     29.93 o 
 -10   4  13       10.58        6.47     26.95 o 
  -9   4  13        8.45       17.58     11.51 o 
  -8   4  13        0.30        2.98     11.61 o 
  -7   4  13        0.91       11.32     12.15 o 
  -6   4  13        7.66       24.48     12.52 o 
  -5   4  13       64.44       65.59     16.25 o 
  -4   4  13       42.26       42.49     12.50 o 
  -3   4  13       58.51       74.24     12.87 o 
  -2   4  13      173.62      167.65     16.06 o 
  -1   4  13       35.00       32.62     10.38 o 
   0   4  13       62.27       66.07      9.86 o 
   1   4  13      140.73      142.02     12.59 o 
   2   4  13       29.99       14.60     13.58 o 
   3   4  13        1.74       -1.15     11.99 o 
   4   4  13       17.71       13.89     13.40 o 
   5   4  13       16.65       38.77     15.73 o 
   6   4  13        0.23       21.26     20.46 o 
   7   4  13        1.04       10.05     38.23 o 
  -9   5  13        1.00       19.93     30.11 o 
  -8   5  13       76.46       50.02     28.43 o 
  -7   5  13       15.71      -12.66     40.74 o 
  -6   5  13       41.66       25.20     18.29 o 
  -5   5  13        9.21       14.62     13.43 o 
  -4   5  13       18.20       27.85     15.31 o 
  -3   5  13        0.09        3.90     11.81 o 
  -2   5  13       10.89        0.61     17.09 o 
  -1   5  13       39.32       37.16     14.13 o 
   0   5  13        0.37       11.89     11.50 o 
   1   5  13       15.44       -5.04     15.67 o 
   2   5  13       40.28       46.83     22.96 o 
   3   5  13       18.74       15.41     25.47 o 
   4   5  13       19.82       -2.76     21.42 o 
   5   5  13        0.00       14.77     44.17 o 
  -1   6  13        0.39       -9.14     27.57 o 
   0   6  13       15.72        7.61     32.29 o 
   1   6  13       10.49       24.82     35.64 o 
 -14   0  14        6.90       38.23     43.25 o 
 -13   0  14        7.04       36.70     43.25 o 
 -12   0  14        5.03      -19.16     26.68 o 
 -11   0  14       13.12      -26.50     26.50 o 
 -10   0  14      121.24       82.60     25.43 o 
  -9   0  14        0.14        0.00     30.15 o 
  -8   0  14        0.15      -16.28     20.07 o 
  -7   0  14        0.19      -15.41     21.40 o 
  -6   0  14      112.17      119.40     22.54 o 
  -5   0  14       50.81       11.42     24.37 o 
  -4   0  14        6.18        5.14     10.88 o 
  -3   0  14        3.62        2.84     14.28 o 
  -2   0  14        2.49        4.69     12.87 o 
  -1   0  14       13.89       16.45     18.12 o 
   0   0  14        0.29       28.32     21.32 o 
   1   0  14      105.54      107.96     18.49 o 
   2   0  14       68.11       36.96     33.73 o 
   3   0  14      474.09      437.71     36.16 o 
   4   0  14        0.25      -11.24     11.24 o 
   5   0  14       58.81       24.53     11.87 o 
   6   0  14      207.67      240.42     31.21 o 
   7   0  14        4.56       -7.40     16.38 o 
   8   0  14       45.32       30.88     19.43 o 
   9   0  14        4.40        6.37     19.27 o 
  10   0  14        3.91       31.85     21.91 o 
 -14   1  14        5.62      -14.45     27.91 o 
 -13   1  14        7.96       18.01     38.45 o 
 -12   1  14       14.44       60.46     30.47 o 
 -11   1  14       47.23       37.01     35.33 o 
 -10   1  14        1.03      -17.27     17.27 o 
  -9   1  14        0.03        3.10     16.48 o 
  -8   1  14      120.60       95.44     17.92 o 
  -7   1  14        6.57       12.51     13.80 o 
  -6   1  14        0.28       17.34     15.30 o 
  -5   1  14        5.44       24.25     12.69 o 
  -4   1  14       64.71       54.62     10.63 o 
  -3   1  14      121.48      121.36     17.12 o 
  -2   1  14        8.95        7.45     14.25 o 
  -1   1  14       10.62       24.79     10.81 o 
   0   1  14       82.84       75.70     12.90 o 
   1   1  14        1.63       12.62     11.62 o 
   2   1  14      248.77      251.07     15.52 o 
   3   1  14       18.51       11.27      7.65 o 
   4   1  14        3.32        8.63      9.08 o 
   5   1  14       10.22       15.93      8.01 o 
   6   1  14       78.40       80.90     10.41 o 
   7   1  14       23.89       32.02     13.57 o 
   8   1  14       50.91       45.65     11.59 o 
   9   1  14       10.21       31.92     11.69 o 
  10   1  14       48.00       54.32     22.17 o 
 -13   2  14        7.85       31.64     97.39 o 
 -12   2  14        5.28      112.86     32.66 o 
 -11   2  14        1.43      -16.24     20.77 o 
 -10   2  14       21.16       20.87     19.86 o 
  -9   2  14       73.88       98.75     17.86 o 
  -8   2  14       34.11       41.57     14.92 o 
  -7   2  14        0.07       -1.00     12.31 o 
  -6   2  14       11.18       10.53     10.55 o 
  -5   2  14        1.77       -6.65      8.98 o 
  -4   2  14      306.80      294.15     18.39 o 
  -3   2  14       14.57       26.21     13.14 o 
  -2   2  14       44.32       35.92     15.08 o 
  -1   2  14       80.96       77.54     20.85 o 
   0   2  14        0.49       -6.90      8.91 o 
   1   2  14       76.76       54.17     18.76 o 
   2   2  14        2.10       -3.02     11.25 o 
   3   2  14       23.22       11.51      6.72 o 
   4   2  14       90.39       84.40     14.48 o 
   5   2  14       14.67       -5.32     11.28 o 
   6   2  14      188.76      188.54     25.68 o 
   7   2  14       15.82       16.21     13.51 o 
   8   2  14        3.37      -16.85     19.10 o 
   9   2  14        0.07        6.72     19.96 o 
  10   2  14        1.61       67.92     37.92 o 
 -12   3  14        0.13        9.76     31.31 o 
 -11   3  14        0.12        4.90     18.78 o 
 -10   3  14        1.61       10.39     13.75 o 
  -9   3  14        1.71       -5.12     17.71 o 
  -8   3  14       41.36       62.22     17.16 o 
  -7   3  14        1.43       12.99     13.04 o 
  -6   3  14        0.18       -7.50     10.88 o 
  -5   3  14       57.90       40.49     14.66 o 
  -4   3  14      138.23      116.68     15.15 o 
  -3   3  14       34.92       18.99      9.39 o 
  -2   3  14       17.41       37.72     11.63 o 
  -1   3  14        3.51        7.49      7.66 o 
   0   3  14       34.82       39.10      9.62 o 
   1   3  14        5.40        8.92      8.60 o 
   2   3  14      106.56       96.76     18.21 o 
   3   3  14        1.22       -0.34     12.38 o 
   4   3  14       65.20       42.26     14.04 o 
   5   3  14       11.46       12.18     13.28 o 
   6   3  14        2.98       -0.63     14.68 o 
   7   3  14       34.19       32.68     41.58 o 
   8   3  14        3.42      -20.32     29.16 o 
 -11   4  14       20.75       49.80     48.13 o 
 -10   4  14        0.28       20.19     73.03 o 
  -9   4  14        4.89       -8.70     22.62 o 
  -8   4  14        6.34       -2.24     13.38 o 
  -7   4  14        0.24       10.61     12.30 o 
  -6   4  14       35.98       36.72     30.80 o 
  -5   4  14       11.20       -7.93     14.57 o 
  -4   4  14       14.72       14.10     14.85 o 
  -3   4  14       44.45       40.66     15.50 o 
  -2   4  14        0.10        5.72     10.48 o 
  -1   4  14       26.93       13.34     10.25 o 
   0   4  14        3.60       -7.90      7.90 o 
   1   4  14       30.45       44.58     15.27 o 
   2   4  14       95.78       55.43     15.22 o 
   3   4  14       28.90       39.66     13.30 o 
   4   4  14        5.05       16.22     15.34 o 
   5   4  14       13.81       14.81     18.03 o 
   6   4  14       53.69       34.72     43.10 o 
   7   4  14       15.32        5.03     43.10 o 
  -8   5  14        0.02       -8.76     52.92 o 
  -7   5  14       11.33      -39.44     39.44 o 
  -6   5  14        0.95       47.52     32.74 o 
  -5   5  14        3.03      -21.42     21.42 o 
  -4   5  14        0.36       -4.59     20.38 o 
  -3   5  14        5.08        9.75     11.05 o 
  -2   5  14        4.76        4.46     18.49 o 
  -1   5  14        1.51      -15.91     15.91 o 
   0   5  14       18.51      -14.84     14.84 o 
   1   5  14       13.11       10.16     17.10 o 
   2   5  14        2.19      -17.51     27.03 o 
   3   5  14        0.00       16.53     25.16 o 
   4   5  14        2.40       72.80     35.64 o 
   5   5  14       14.10      -11.42     39.14 o 
  -1   6  14        3.05      -10.66     30.61 o 
 -13   1  15        1.98       34.72     46.45 o 
 -12   1  15        0.06      -20.95     39.06 o 
 -11   1  15       81.25       49.42     27.65 o 
 -10   1  15       19.99       26.90     18.09 o 
  -9   1  15        0.29       16.79     19.56 o 
  -8   1  15       68.50       60.95     18.20 o 
  -7   1  15      153.68      149.45     16.13 o 
  -6   1  15       22.03       13.38     10.98 o 
  -5   1  15       21.93       22.17     11.77 o 
  -4   1  15      205.07      180.18     30.31 o 
  -3   1  15       19.02       17.40     10.09 o 
  -2   1  15       12.79       33.19     12.99 o 
  -1   1  15      295.01      273.03     17.79 o 
   0   1  15       24.55       15.84     11.61 o 
   1   1  15      258.04      265.57     16.53 o 
   2   1  15       85.45       96.96     17.00 o 
   3   1  15      479.32      462.17     24.30 o 
   4   1  15      190.66      216.88     16.36 o 
   5   1  15       30.34       20.24     13.74 o 
   6   1  15      471.46      535.10     30.57 o 
   7   1  15        1.18       24.81     12.18 o 
   8   1  15       29.36       38.36     10.43 o 
   9   1  15        2.21       -0.14     19.92 o 
  10   1  15       12.57      -15.34     30.76 o 
 -13   2  15        5.32      -17.67     31.82 o 
 -12   2  15       75.34       19.38     31.84 o 
 -11   2  15       31.07       -6.77     22.40 o 
 -10   2  15       62.07       56.19     16.86 o 
  -9   2  15        6.41        9.55     15.48 o 
  -8   2  15       40.56       -0.87     18.66 o 
  -7   2  15        0.02        5.71     12.81 o 
  -6   2  15       95.83       60.57     19.21 o 
  -5   2  15        9.36       19.04     11.56 o 
  -4   2  15      845.92      842.88     36.34 o 
  -3   2  15      284.18      279.25     21.01 o 
  -2   2  15       89.70       75.86     21.15 o 
  -1   2  15       39.86       33.40     14.07 o 
   0   2  15      739.58      711.83     38.27 o 
   1   2  15       38.87       35.93     13.23 o 
   2   2  15       53.21       44.39      9.25 o 
   3   2  15      610.24      683.07     43.35 o 
   4   2  15      281.10      314.81     23.49 o 
   5   2  15      245.59      199.17     19.31 o 
   6   2  15      383.25      397.78     26.26 o 
   7   2  15        8.96       11.42     18.32 o 
   8   2  15       24.03        4.75     19.30 o 
   9   2  15        4.20        3.40     29.34 o 
 -12   3  15        0.55      -26.86     35.51 o 
 -11   3  15       26.91       20.78     21.00 o 
 -10   3  15        0.43       -5.42     29.37 o 
  -9   3  15        0.07        1.68     16.44 o 
  -8   3  15       63.63       51.95     15.40 o 
  -7   3  15       56.58       73.22     15.61 o 
  -6   3  15      153.94      153.71     18.13 o 
  -5   3  15       96.64       98.67     15.98 o 
  -4   3  15        1.58        5.61     12.59 o 
  -3   3  15        3.32       10.20     10.99 o 
  -2   3  15      583.30      518.84     30.54 o 
  -1   3  15      142.97      125.95     13.34 o 
   0   3  15       58.82       56.70     10.36 o 
   1   3  15      102.17      104.33     12.35 o 
   2   3  15      241.65      275.18     28.57 o 
   3   3  15       47.99       23.60     13.98 o 
   4   3  15      460.78      451.31     33.41 o 
   5   3  15       50.59       34.95     15.46 o 
   6   3  15       46.62       20.26     14.55 o 
   7   3  15       24.08       -5.33     60.61 o 
   8   3  15        0.95      -10.05     43.40 o 
 -10   4  15       18.31       10.05     29.61 o 
  -9   4  15        1.79       -0.04     22.38 o 
  -8   4  15       10.28        1.62     16.49 o 
  -7   4  15      106.04      122.44     19.76 o 
  -6   4  15       99.55       98.78     17.51 o 
  -5   4  15       85.34       93.40     15.64 o 
  -4   4  15       19.85       39.35     26.04 o 
  -3   4  15      178.22      171.90     17.48 o 
  -2   4  15       10.81       29.12     13.02 o 
  -1   4  15        3.86       14.14     11.94 o 
   0   4  15       47.02       38.81      9.35 o 
   1   4  15      207.97      190.44     24.82 o 
   2   4  15       41.84       37.77     18.44 o 
   3   4  15        8.55       14.44     15.89 o 
   4   4  15       70.90       72.25     26.19 o 
   5   4  15       53.35       14.77     36.09 o 
   6   4  15       20.38        6.55     36.25 o 
   7   4  15       78.96       31.37     51.32 o 
  -8   5  15        3.41      -35.21     41.50 o 
  -7   5  15        9.50       22.90     28.95 o 
  -6   5  15        3.50       39.44     31.22 o 
  -5   5  15       13.79       20.91     26.12 o 
  -4   5  15       30.90       53.07     16.54 o 
  -3   5  15        1.20      -11.05     12.19 o 
  -2   5  15        0.15        2.60     19.35 o 
  -1   5  15       67.70       64.38     15.08 o 
   0   5  15       35.72       12.02     22.90 o 
   1   5  15       73.28       55.60     18.59 o 
   2   5  15        6.45        7.56     29.47 o 
   3   5  15       14.94       28.27     27.22 o 
   4   5  15       16.82      -24.22     46.76 o 
 -13   0  16      156.77       93.21     44.93 o 
 -11   0  16      369.83      487.65     69.14 o 
 -10   0  16      247.80      256.04     29.79 o 
  -9   0  16       37.55       48.93     19.17 o 
  -8   0  16      332.22      390.87     38.45 o 
  -7   0  16      817.04      809.61     80.56 o 
  -6   0  16       12.44       22.84     26.04 o 
  -5   0  16      440.94      476.58     67.62 o 
  -4   0  16      195.19      186.57     25.13 o 
  -3   0  16      120.08      114.07     22.84 o 
  -2   0  16      103.19       73.54     16.10 o 
  -1   0  16      433.50      418.35     31.66 o 
   0   0  16      722.12      782.50     52.85 o 
   1   0  16      814.02      894.41     54.70 o 
   2   0  16      513.77      428.11     39.50 o 
   3   0  16      220.45      226.82     27.46 o 
   4   0  16      212.22      204.45     20.83 o 
   5   0  16      265.15      248.61     27.93 o 
   6   0  16      215.50      207.58     23.04 o 
   7   0  16      357.52      328.29     29.07 o 
   8   0  16       38.49       53.92     20.57 o 
   9   0  16        1.46      -24.52     24.52 o 
 -13   1  16        2.13       18.78     32.41 o 
 -12   1  16       31.24       -2.33     31.20 o 
 -11   1  16       73.91       28.68     58.10 o 
 -10   1  16      142.85      145.81     37.85 o 
  -9   1  16       13.08        3.36     25.28 o 
  -8   1  16       33.56        3.31     16.61 o 
  -7   1  16       56.23       77.40     21.91 o 
  -6   1  16      459.75      485.46     32.20 o 
  -5   1  16      569.63      605.63     33.23 o 
  -4   1  16      119.28      116.60     15.81 o 
  -3   1  16      296.14      269.57     29.32 o 
  -2   1  16       20.34       17.32     21.32 o 
  -1   1  16      348.57      379.05     21.41 o 
   0   1  16       38.36       43.38     12.33 o 
   1   1  16      797.36      849.65     49.24 o 
   2   1  16      114.09      116.14     12.34 o 
   3   1  16       30.87       20.54     12.19 o 
   4   1  16      155.05      185.61     11.46 o 
   5   1  16      264.33      250.27     16.34 o 
   6   1  16        0.25       -3.36      8.90 o 
   7   1  16      181.02      187.66     16.31 o 
   8   1  16        8.65       20.22     12.89 o 
   9   1  16       35.31       -2.24     20.35 o 
 -13   2  16        3.55       20.26     43.86 o 
 -12   2  16       90.95       90.55     39.14 o 
 -11   2  16       38.76       38.72     29.73 o 
 -10   2  16       93.61       91.80     27.27 o 
  -9   2  16      179.14      194.37     44.81 o 
  -8   2  16      190.28      149.07     22.52 o 
  -7   2  16      228.75      267.76     23.94 o 
  -6   2  16     1346.88     1455.68     69.53 o 
  -5   2  16       35.15       32.68     12.67 o 
  -4   2  16        0.43       -5.55     11.34 o 
  -3   2  16       14.53        2.87     13.11 o 
  -2   2  16        6.00       -4.55     10.12 o 
  -1   2  16      178.78      160.65     26.61 o 
   0   2  16      261.33      300.48     19.32 o 
   1   2  16      498.00      580.58     27.97 o 
   2   2  16       80.49       71.94     15.61 o 
   3   2  16       83.96       85.60     16.88 o 
   4   2  16      951.33     1021.43     51.71 o 
   5   2  16      379.24      402.54     27.32 o 
   6   2  16      339.62      417.70     33.64 o 
   7   2  16       22.11      -13.52     15.31 o 
   8   2  16       11.48       60.46     21.09 o 
   9   2  16        7.64       -3.20     31.83 o 
 -12   3  16        8.28      -10.20     35.49 o 
 -11   3  16       21.79       56.82     30.70 o 
 -10   3  16       10.10      -18.29     19.87 o 
  -9   3  16       88.91       51.41     17.67 o 
  -8   3  16       34.84       24.16     14.64 o 
  -7   3  16        0.08        8.10     22.91 o 
  -6   3  16      275.65      351.34     27.84 o 
  -5   3  16      571.09      683.78     41.81 o 
  -4   3  16      101.81      110.41     16.21 o 
  -3   3  16       90.79       72.40     14.37 o 
  -2   3  16      286.26      304.23     22.40 o 
  -1   3  16       70.66       68.56     11.66 o 
   0   3  16        1.63       -8.72     15.21 o 
   1   3  16      173.81      165.31     15.20 o 
   2   3  16       24.27       33.05      7.02 o 
   3   3  16      485.51      514.75     40.45 o 
   4   3  16        2.23       -6.89     15.54 o 
   5   3  16        1.02       27.81     16.79 o 
   6   3  16        0.57      -16.57     18.69 o 
   7   3  16        1.44      -23.30     39.90 o 
 -10   4  16       45.04       96.34     36.12 o 
  -9   4  16        4.91       -0.90     28.98 o 
  -8   4  16       36.96       11.66     22.24 o 
  -7   4  16      117.79      119.41     27.08 o 
  -6   4  16        1.92        4.79     15.72 o 
  -5   4  16      100.03      119.73     23.66 o 
  -4   4  16       10.86       30.27     14.77 o 
  -3   4  16       42.78       18.05     11.54 o 
  -2   4  16        1.81        7.97     10.14 o 
  -1   4  16      415.94      369.66     21.87 o 
   0   4  16        0.27        4.59     14.35 o 
   1   4  16      484.32      545.13     45.06 o 
   2   4  16        9.07       -1.83     20.35 o 
   3   4  16        0.03       -6.96     18.11 o 
   4   4  16       28.39       16.39     26.27 o 
   5   4  16       61.63       16.30     42.49 o 
   6   4  16       35.70       62.44     44.32 o 
  -7   5  16        0.02      -28.51     28.51 o 
  -6   5  16        3.65      -10.05     25.38 o 
  -5   5  16       10.48       31.61     18.71 o 
  -4   5  16       10.29       23.33     20.31 o 
  -3   5  16       39.35       66.48     14.96 o 
  -2   5  16       21.06       12.20     12.46 o 
  -1   5  16       29.39       37.70     15.97 o 
   0   5  16        0.93      -19.47     19.47 o 
   1   5  16       22.56       -3.20     29.70 o 
   2   5  16       28.66       -1.58     26.11 o 
   3   5  16       55.33        6.40     42.95 o 
 -13   1  17       25.17       -8.09     37.07 o 
 -12   1  17       31.61        0.57     32.30 o 
 -11   1  17       29.05       15.51     23.90 o 
 -10   1  17       12.44        6.65     15.86 o 
  -9   1  17       14.13        5.94     17.95 o 
  -8   1  17       87.92      107.32     18.23 o 
  -7   1  17        9.91       17.72     14.35 o 
  -6   1  17       62.83       46.15     13.01 o 
  -5   1  17       43.27       56.41     13.78 o 
  -4   1  17        0.79        9.51     12.03 o 
  -3   1  17       67.56       65.67     11.75 o 
  -2   1  17      164.62      169.31     19.71 o 
  -1   1  17       18.38       14.22     11.15 o 
   0   1  17       29.55       39.93     11.03 o 
   1   1  17       52.37       50.33     11.53 o 
   2   1  17       37.81       16.55     15.77 o 
   3   1  17       50.61       26.45     13.93 o 
   4   1  17        0.34       -4.47      8.93 o 
   5   1  17      186.22      184.92     28.55 o 
   6   1  17        5.01        1.75      9.62 o 
   7   1  17       20.19       28.54     11.31 o 
   8   1  17        4.26       10.62     16.52 o 
   9   1  17        0.02       20.11     26.34 o 
 -12   2  17        0.02       -9.47     21.04 o 
 -11   2  17       30.89       -5.69     19.65 o 
 -10   2  17        3.38        9.69     18.55 o 
  -9   2  17       44.12       43.78     20.07 o 
  -8   2  17        0.99       -5.88     22.91 o 
  -7   2  17       36.12       34.29     20.84 o 
  -6   2  17       30.33       43.75     13.31 o 
  -5   2  17      350.92      313.65     32.15 o 
  -4   2  17       15.01        8.83     14.67 o 
  -3   2  17       17.82       12.44      9.76 o 
  -2   2  17        2.85        8.63     11.51 o 
  -1   2  17      159.61      124.90     14.57 o 
   0   2  17        0.68       11.44     10.93 o 
   1   2  17       67.98       79.58     12.04 o 
   2   2  17      146.69      142.19     24.11 o 
   3   2  17        5.06        2.73      8.17 o 
   4   2  17      114.20      107.66     12.95 o 
   5   2  17        2.32        9.73     16.00 o 
   6   2  17       19.17       44.59     19.97 o 
   7   2  17        0.25      -11.27     18.93 o 
   8   2  17        2.85        2.48     30.03 o 
 -11   3  17        2.09       26.45     31.25 o 
 -10   3  17       38.26       47.00     79.96 o 
  -9   3  17        5.06       16.05     15.70 o 
  -8   3  17      101.07       84.10     18.02 o 
  -7   3  17        0.36       -9.63     14.30 o 
  -6   3  17       19.64       30.56     14.80 o 
  -5   3  17        0.00        2.53     12.74 o 
  -4   3  17      272.62      299.63     25.58 o 
  -3   3  17      418.19      432.37     31.13 o 
  -2   3  17       64.21      103.28     12.13 o 
  -1   3  17       16.01       10.64     11.34 o 
   0   3  17       52.68       41.13     12.32 o 
   1   3  17        9.19        6.22     11.52 o 
   2   3  17        4.75       -4.70     15.13 o 
   3   3  17       13.62       12.33     18.47 o 
   4   3  17       28.32       10.97     16.50 o 
   5   3  17        1.54       -6.61     18.44 o 
   6   3  17       13.39        8.17     28.56 o 
   7   3  17        0.26        9.90     53.00 o 
 -10   4  17        0.00      -10.01     32.60 o 
  -9   4  17       12.88        7.48     31.44 o 
  -8   4  17       10.24       19.61     16.24 o 
  -7   4  17        1.03      -14.47     17.50 o 
  -6   4  17       50.18       43.08     17.77 o 
  -5   4  17        3.98        3.65     16.79 o 
  -4   4  17       17.10       34.82     16.14 o 
  -3   4  17       51.90       44.67     14.57 o 
  -2   4  17       29.00       33.01     12.81 o 
  -1   4  17      149.70      143.12     17.45 o 
   0   4  17        2.13        1.50     11.31 o 
   1   4  17       10.60       31.97     19.06 o 
   2   4  17        0.26       20.65     21.09 o 
   3   4  17       13.15      -18.07     25.98 o 
   4   4  17        0.57       55.13     42.19 o 
   5   4  17        0.07       45.69     47.36 o 
  -6   5  17        0.42       28.02     29.24 o 
  -5   5  17       21.60       13.10     37.77 o 
  -4   5  17        8.91       46.37     24.65 o 
  -3   5  17        2.23        8.94     16.41 o 
  -2   5  17        6.62       -1.13     18.60 o 
  -1   5  17       26.35       38.97     17.21 o 
   0   5  17        0.06        2.40     29.93 o 
   1   5  17       25.20       31.22     31.22 o 
   2   5  17        6.93       10.97     34.57 o 
 -13   0  18       13.49        3.35     48.13 o 
 -12   0  18       10.01       29.85     41.42 o 
 -11   0  18        7.07      -36.40     36.40 o 
 -10   0  18        2.38       17.36     34.72 o 
  -9   0  18        7.44       -3.35     29.55 o 
  -8   0  18      121.96      136.00     40.97 o 
  -7   0  18        1.72        4.87     30.92 o 
  -6   0  18        6.60        2.13     28.40 o 
  -5   0  18      412.80      396.18     37.82 o 
  -4   0  18       29.95        3.20     21.85 o 
  -3   0  18       31.13       40.03     16.75 o 
  -2   0  18       71.22       67.57     28.86 o 
  -1   0  18       10.83       14.41     15.56 o 
   0   0  18        1.70      -11.64     15.04 o 
   1   0  18       80.76      103.61     22.55 o 
   2   0  18      126.43       97.92     21.80 o 
   3   0  18        3.54       22.82     19.82 o 
   4   0  18        0.98        7.16     15.58 o 
   5   0  18       98.20       78.87     19.65 o 
   6   0  18       29.17       37.74     18.77 o 
   7   0  18       32.10       53.98     26.35 o 
   8   0  18       13.74       -5.63     20.25 o 
 -12   1  18        1.79      -10.56     28.62 o 
 -11   1  18        8.24       -3.89     20.54 o 
 -10   1  18       24.15       61.93     21.81 o 
  -9   1  18        0.87        7.02     15.69 o 
  -8   1  18        0.02       18.49     21.51 o 
  -7   1  18       30.71       21.90     20.61 o 
  -6   1  18        2.41       14.73     24.52 o 
  -5   1  18       17.45       31.97     18.79 o 
  -4   1  18        0.00        9.13     15.24 o 
  -3   1  18        6.49       11.96     11.50 o 
  -2   1  18        1.83       20.88     13.00 o 
  -1   1  18        4.01        1.91     11.66 o 
   0   1  18      113.19      104.08     27.94 o 
   1   1  18       84.48       82.85     13.18 o 
   2   1  18        0.05       -9.29     15.84 o 
   3   1  18        1.36        4.67     10.97 o 
   4   1  18      103.37      121.23     11.87 o 
   5   1  18       23.43       12.22     10.53 o 
   6   1  18      105.22       99.97     13.15 o 
   7   1  18        0.85      -15.41     16.57 o 
   8   1  18       13.96      -20.13     20.13 o 
 -12   2  18        0.21       -6.21     35.83 o 
 -11   2  18        0.67      -12.58     26.72 o 
 -10   2  18        3.23        1.77     24.75 o 
  -9   2  18       14.14        3.78     19.55 o 
  -8   2  18       10.89       48.68     14.44 o 
  -7   2  18        3.84       17.17     13.23 o 
  -6   2  18        0.00       -3.11     14.85 o 
  -5   2  18       14.12       -0.62     12.42 o 
  -4   2  18       34.71       31.80     12.88 o 
  -3   2  18       12.52       -1.15     16.86 o 
  -2   2  18        1.99       28.60     14.21 o 
  -1   2  18        1.10       -8.88     12.11 o 
   0   2  18       49.71       34.99     15.59 o 
   1   2  18       38.95       52.92     17.34 o 
   2   2  18        0.03       -8.69     15.80 o 
   3   2  18       39.62       12.99     19.53 o 
   4   2  18       13.92       11.89      8.11 o 
   5   2  18       19.36       -8.74     16.61 o 
   6   2  18       13.21       20.77     19.97 o 
   7   2  18        1.60       -9.90     44.78 o 
   8   2  18        2.58        3.20     40.21 o 
 -11   3  18        2.98       23.13     35.71 o 
 -10   3  18       10.50        0.80     20.91 o 
  -9   3  18        3.51      -10.84     19.39 o 
  -8   3  18        9.67        4.49     22.91 o 
  -7   3  18       55.81       46.79     15.85 o 
  -6   3  18       44.67       40.34     15.20 o 
  -5   3  18        0.36      -11.91     16.74 o 
  -4   3  18       10.02        7.09     17.21 o 
  -3   3  18        2.17        9.54     14.59 o 
  -2   3  18       37.31       52.48     12.95 o 
  -1   3  18       53.66       62.94     18.95 o 
   0   3  18       52.77       54.38     12.78 o 
   1   3  18        7.17        1.10      9.52 o 
   2   3  18        2.13       13.66     12.76 o 
   3   3  18        5.67       43.44     20.56 o 
   4   3  18        0.40      -19.78     19.78 o 
   5   3  18        4.62      -33.89     33.89 o 
   6   3  18       24.62       21.47     42.95 o 
  -9   4  18        0.06       73.89     34.17 o 
  -8   4  18        0.33      -18.40     57.87 o 
  -7   4  18        0.00        6.36     16.80 o 
  -6   4  18       14.12       39.95     17.40 o 
  -5   4  18        0.00       10.66     18.68 o 
  -4   4  18       24.92       42.39     15.95 o 
  -3   4  18        0.32       -0.29     15.47 o 
  -2   4  18        0.35       12.44     11.89 o 
  -1   4  18        7.18       -3.42     20.73 o 
   0   4  18        1.59       -2.42     12.69 o 
   1   4  18       20.06      -23.26     23.26 o 
   2   4  18        8.34       -0.19     20.92 o 
   3   4  18        0.39       12.79     35.33 o 
   4   4  18       21.41      -16.14     40.36 o 
   5   4  18        4.45        4.87     40.66 o 
  -5   5  18        2.23        3.35     29.70 o 
  -4   5  18        1.11       15.98     41.04 o 
  -3   5  18        5.67       21.12     22.87 o 
  -2   5  18        0.08       33.29     19.64 o 
  -1   5  18        2.54      -19.92     35.64 o 
   0   5  18       56.16       55.89     40.36 o 
   1   5  18        2.85        0.00     32.74 o 
 -12   1  19        7.25      -34.88     43.25 o 
 -11   1  19        3.11      -33.88     38.99 o 
 -10   1  19        9.94        9.62     18.16 o 
  -9   1  19       85.00      104.70     24.46 o 
  -8   1  19        0.04        7.80     15.38 o 
  -7   1  19       46.47       60.52     15.20 o 
  -6   1  19      233.79      253.65     27.56 o 
  -5   1  19        0.64      -12.51     15.70 o 
  -4   1  19        4.75       19.83     12.71 o 
  -3   1  19       68.89       61.94     19.25 o 
  -2   1  19        3.35        5.79     14.39 o 
  -1   1  19       68.54       55.55     15.26 o 
   0   1  19       30.16       21.77     11.50 o 
   1   1  19       59.86       79.02     14.37 o 
   2   1  19        7.04       16.58     12.25 o 
   3   1  19      116.00      138.63     16.89 o 
   4   1  19      339.18      354.07     21.33 o 
   5   1  19      201.07      207.50     13.85 o 
   6   1  19       66.93       62.32     12.15 o 
   7   1  19       13.78       30.96     27.31 o 
   8   1  19        6.80        4.87     38.53 o 
 -12   2  19       20.05       40.21     38.53 o 
 -11   2  19        9.05      -10.82     25.12 o 
 -10   2  19        0.04       -0.65     22.77 o 
  -9   2  19        1.32       26.22     16.96 o 
  -8   2  19       38.66       38.89     16.89 o 
  -7   2  19        1.46        6.97     16.84 o 
  -6   2  19      432.94      421.92     30.82 o 
  -5   2  19      101.72      125.69     16.46 o 
  -4   2  19        3.08       -3.38     12.51 o 
  -3   2  19        3.91        5.70     23.91 o 
  -2   2  19      324.09      325.79     26.73 o 
  -1   2  19       20.76       42.02     12.90 o 
   0   2  19        0.10       -1.50     11.91 o 
   1   2  19      535.77      543.52     30.78 o 
   2   2  19      222.80      213.38     19.19 o 
   3   2  19       28.47       33.32     17.58 o 
   4   2  19       85.54       82.61     23.26 o 
   5   2  19       42.59       66.56     20.10 o 
   6   2  19       59.87       49.53     30.76 o 
 -10   3  19        0.99      -21.24     24.88 o 
  -9   3  19       25.42       43.00     30.34 o 
  -8   3  19       18.96       32.71     18.26 o 
  -7   3  19       81.72      107.47     19.52 o 
  -6   3  19        0.28       11.70     17.34 o 
  -5   3  19       75.91       27.74     25.55 o 
  -4   3  19      176.81      135.93     29.74 o 
  -3   3  19        0.03        5.61     11.54 o 
  -2   3  19       33.19       24.32     13.59 o 
  -1   3  19      248.95      252.32     22.22 o 
   0   3  19        7.17       12.68     11.66 o 
   1   3  19        1.94        4.75     10.82 o 
   2   3  19        0.17       11.47     16.95 o 
   3   3  19       49.52       29.49     20.57 o 
   4   3  19        3.06      -21.15     21.15 o 
   5   3  19       47.27       -8.22     44.17 o 
  -8   4  19        4.08       -4.49     29.97 o 
  -7   4  19       13.75       38.19     20.16 o 
  -6   4  19        5.20       13.33     18.06 o 
  -5   4  19        0.00        1.50     18.48 o 
  -4   4  19        1.24      -22.09     22.25 o 
  -3   4  19       10.34       -8.56     16.09 o 
  -2   4  19        1.46        9.80     13.80 o 
  -1   4  19       66.41       31.20     15.36 o 
   0   4  19       17.06       23.39     13.23 o 
   1   4  19       77.54       55.89     30.44 o 
   2   4  19       12.33       22.69     21.77 o 
   3   4  19        6.47      -35.18     36.86 o 
   4   4  19        1.80      -40.36     40.36 o 
  -4   5  19        0.81       23.00     32.74 o 
  -3   5  19        0.45      -11.27     27.57 o 
  -2   5  19       18.44       32.74     37.46 o 
  -1   5  19       11.82       18.73     31.07 o 
 -12   0  20        2.10        0.00     46.30 o 
 -11   0  20       24.86       97.32     47.82 o 
  -8   0  20      205.76      291.97     39.14 o 
  -7   0  20        7.45       -8.66     51.17 o 
  -6   0  20       68.78       56.81     30.92 o 
  -5   0  20       70.59       79.37     24.50 o 
  -4   0  20      120.92      133.30     25.12 o 
  -3   0  20      315.23      394.00     40.17 o 
  -2   0  20      520.84      548.42     60.46 o 
  -1   0  20      174.80      165.81     27.81 o 
   0   0  20       93.35       70.40     30.84 o 
   1   0  20      273.37      324.15     30.13 o 
   2   0  20      143.68      143.44     29.73 o 
   3   0  20      174.37      226.85     31.58 o 
   4   0  20       54.69        9.82     18.39 o 
   5   0  20      182.17      148.49     28.36 o 
   6   0  20       42.16       22.71     21.38 o 
   7   0  20      126.05      103.71     51.93 o 
 -12   1  20      116.48      104.63     34.88 o 
 -11   1  20        0.51      -10.47     24.25 o 
 -10   1  20       68.27       75.68     19.97 o 
  -9   1  20        0.64        9.10     17.64 o 
  -8   1  20      300.71      330.87     55.50 o 
  -7   1  20       51.46       69.91     19.80 o 
  -6   1  20      177.38      174.18     20.43 o 
  -5   1  20      982.26     1060.49     55.23 o 
  -4   1  20       40.61       29.83     13.43 o 
  -3   1  20       13.05        2.72     14.48 o 
  -2   1  20      264.38      305.21     50.04 o 
  -1   1  20      340.24      356.54     25.06 o 
   0   1  20      417.49      437.22     29.63 o 
   1   1  20       17.43       15.44     12.20 o 
   2   1  20       28.87       22.49     12.82 o 
   3   1  20      113.01       95.09     20.74 o 
   4   1  20      135.25      143.43     14.37 o 
   5   1  20      174.11      150.25     14.82 o 
   6   1  20       52.84       65.56     17.11 o 
   7   1  20       80.47       69.14     43.40 o 
 -11   2  20       50.71       11.57     30.96 o 
 -10   2  20        6.03       15.26     26.53 o 
  -9   2  20        4.86      -20.42     23.06 o 
  -8   2  20      206.25      199.51     22.55 o 
  -7   2  20        2.20       18.43     15.22 o 
  -6   2  20       33.21       47.36     17.31 o 
  -5   2  20       40.44       83.02     26.07 o 
  -4   2  20       14.80        6.69     13.11 o 
  -3   2  20      587.22      656.08     42.58 o 
  -2   2  20       17.94      -11.63     21.02 o 
  -1   2  20       22.75        7.36     18.33 o 
   0   2  20      226.20      189.92     23.84 o 
   1   2  20        0.53      -12.49     12.49 o 
   2   2  20       70.41       50.20     13.45 o 
   3   2  20      140.52      139.49     31.53 o 
   4   2  20      101.72      108.19     25.17 o 
   5   2  20       47.18       71.35     24.29 o 
   6   2  20        4.92      -12.89     35.49 o 
 -10   3  20        6.68      104.42     46.22 o 
  -9   3  20        1.36       -6.11     22.68 o 
  -8   3  20       32.32       32.06     24.58 o 
  -7   3  20        7.69      -20.61     20.61 o 
  -6   3  20        2.10       -5.93     19.60 o 
  -5   3  20       32.02       19.61     14.27 o 
  -4   3  20        0.02      -13.30     13.30 o 
  -3   3  20       12.47      -11.59     16.70 o 
  -2   3  20      164.20      149.16     41.73 o 
  -1   3  20      129.51      109.20     31.41 o 
   0   3  20       69.92       77.96     17.59 o 
   1   3  20       35.06       28.51     12.71 o 
   2   3  20       60.26       50.93     11.21 o 
   3   3  20       26.64       34.48     26.58 o 
   4   3  20       23.03       11.42     40.66 o 
   5   3  20        2.83       -8.22     45.84 o 
  -8   4  20       27.21      -18.43     38.53 o 
  -7   4  20        0.66      -14.81     21.20 o 
  -6   4  20       25.26       41.02     22.24 o 
  -5   4  20       41.14       37.27     21.61 o 
  -4   4  20       11.55        0.28     22.07 o 
  -3   4  20        6.46       14.25     23.57 o 
  -2   4  20        1.83      -16.75     16.75 o 
  -1   4  20      100.66       83.98     16.80 o 
   0   4  20       42.11       41.50     21.49 o 
   1   4  20       33.92       -7.92     33.20 o 
   2   4  20       20.68      100.06     49.19 o 
   3   4  20        7.19        0.00     43.25 o 
 -11   1  21       11.09       26.21     36.53 o 
 -10   1  21        9.34      -25.82     25.82 o 
  -9   1  21       18.32       30.54     25.65 o 
  -8   1  21        7.37      -23.71     27.87 o 
  -7   1  21       48.70       48.93     21.72 o 
  -6   1  21        0.12       12.83     18.36 o 
  -5   1  21      112.01      104.12     19.48 o 
  -4   1  21      120.59      144.15     18.14 o 
  -3   1  21        2.32       32.07     17.40 o 
  -2   1  21       22.90       32.60     14.02 o 
  -1   1  21        0.01       14.46     13.17 o 
   0   1  21        9.05        9.26     24.63 o 
   1   1  21       52.58       22.23     15.41 o 
   2   1  21       31.94       32.00     19.19 o 
   3   1  21       69.36       46.17     16.13 o 
   4   1  21       53.57       31.19     13.75 o 
   5   1  21        8.96       85.60     82.34 o 
   6   1  21        7.79       10.97     27.91 o 
 -10   2  21       19.92       20.51     32.24 o 
  -9   2  21        0.12        3.70     29.59 o 
  -8   2  21        0.06        4.68     21.31 o 
  -7   2  21      170.43      150.99     20.71 o 
  -6   2  21       59.05       40.47     18.21 o 
  -5   2  21        6.94       24.85     17.06 o 
  -4   2  21        0.01        5.58     17.96 o 
  -3   2  21       21.33      -10.12     16.57 o 
  -2   2  21        6.86       18.75     25.13 o 
  -1   2  21        6.97        2.62     13.76 o 
   0   2  21      103.66       78.29     21.29 o 
   1   2  21        0.12      -13.28     13.28 o 
   2   2  21       14.77       24.22     14.12 o 
   3   2  21       23.81       47.84     25.78 o 
   4   2  21        5.93       34.63     29.47 o 
   5   2  21        0.02       -3.20     39.29 o 
  -9   3  21       21.18      -14.30     20.88 o 
  -8   3  21       13.92       48.59     21.47 o 
  -7   3  21        0.18       -7.97     19.42 o 
  -6   3  21       36.55       41.24     24.36 o 
  -5   3  21       38.41       13.67     15.52 o 
  -4   3  21       22.76       28.38     18.58 o 
  -3   3  21        0.22       -8.47     36.32 o 
  -2   3  21       12.11       15.93     18.65 o 
  -1   3  21        9.87       16.50     22.18 o 
   0   3  21        0.11       -1.48     13.94 o 
   1   3  21        1.87        1.14     14.99 o 
   2   3  21       17.24        5.25     26.53 o 
   3   3  21        0.53       -9.75     37.16 o 
   4   3  21        9.25      -24.37     48.73 o 
  -7   4  21        0.01      -25.28     37.01 o 
  -6   4  21       48.90       90.47     33.31 o 
  -5   4  21        8.75      -27.28     29.92 o 
  -4   4  21       26.52      -16.56     39.90 o 
  -3   4  21        1.66      -10.12     19.47 o 
  -2   4  21        1.71       12.59     17.38 o 
  -1   4  21        0.90       12.55     24.07 o 
   0   4  21        0.27       23.61     34.57 o 
   1   4  21        0.16      -34.72     34.72 o 
 -11   0  22        4.30      -18.12     44.32 o 
 -10   0  22        0.37       24.52     45.84 o 
  -9   0  22        0.01       88.98     31.63 o 
  -8   0  22        0.11       33.53     27.55 o 
  -7   0  22       91.14      105.26     55.21 o 
  -6   0  22        1.36      -13.37     22.32 o 
  -5   0  22       32.99       27.15     23.99 o 
  -4   0  22       15.95       -2.22     21.09 o 
  -3   0  22        0.36        5.15     31.68 o 
  -2   0  22        6.06        0.26     21.76 o 
  -1   0  22       21.03       12.40     18.04 o 
   0   0  22        1.24       35.98     22.05 o 
   1   0  22        2.27       26.43     19.62 o 
   2   0  22       84.77      103.28     22.39 o 
   3   0  22        8.81      -21.02     32.29 o 
   4   0  22        8.12       29.21     23.75 o 
   5   0  22       79.22       17.82     48.43 o 
   6   0  22       32.25       66.40     42.03 o 
 -11   1  22        7.08        8.22     45.99 o 
 -10   1  22       19.98        4.58     27.17 o 
  -9   1  22        2.30        2.11     21.18 o 
  -8   1  22        1.93       -7.69     22.75 o 
  -7   1  22       26.53       53.64     25.11 o 
  -6   1  22        6.66       15.85     19.78 o 
  -5   1  22       12.23      -14.57     19.01 o 
  -4   1  22        7.47       10.29     15.26 o 
  -3   1  22       38.59       34.81     16.18 o 
  -2   1  22        0.93       -8.19     18.16 o 
  -1   1  22        6.74       -0.66     17.92 o 
   0   1  22       36.08       -7.61     24.75 o 
   1   1  22        0.21       -3.96     13.85 o 
   2   1  22        0.67       -1.85     16.85 o 
   3   1  22       27.33       22.73     21.60 o 
   4   1  22        2.84        1.05     16.46 o 
   5   1  22       33.38      -37.46     40.66 o 
 -10   2  22        5.77      -46.15     46.15 o 
  -9   2  22        4.92       52.23     23.05 o 
  -8   2  22        4.45      -14.31     18.02 o 
  -7   2  22        2.07       15.04     22.27 o 
  -6   2  22        0.04       16.57     32.59 o 
  -5   2  22        2.82       21.58     19.00 o 
  -4   2  22        0.06       22.01     15.46 o 
  -3   2  22        4.95       17.83     16.00 o 
  -2   2  22        4.76      -10.76     26.16 o 
  -1   2  22       15.56       15.16     31.53 o 
   0   2  22       11.47        7.37     17.19 o 
   1   2  22        0.37      -20.83     20.83 o 
   2   2  22        3.70       15.31     26.22 o 
   3   2  22        6.70        8.71     16.52 o 
   4   2  22        6.77        1.68     50.41 o 
  -8   3  22        3.01        7.30     30.93 o 
  -7   3  22        0.10       33.86     22.87 o 
  -6   3  22        0.08       30.62     21.35 o 
  -5   3  22        7.56       34.26     20.32 o 
  -4   3  22       10.19        4.78     25.51 o 
  -3   3  22        1.84       18.15     63.51 o 
  -2   3  22       59.26       69.91     54.14 o 
  -1   3  22        0.33       15.50     29.30 o 
   0   3  22        2.62      -32.09     44.47 o 
   1   3  22        1.03      -27.11     43.10 o 
   2   3  22        5.56       19.19     44.78 o 
   3   3  22        0.89       -6.40     38.68 o 
  -5   4  22       18.19      -13.40     33.66 o 
  -4   4  22        0.34       10.05     30.31 o 
  -3   4  22       24.53       -3.35     33.51 o 
  -2   4  22        6.57       26.65     28.33 o 
  -1   4  22        6.25       25.13     37.77 o 
   0   4  22        8.42       40.82     40.82 o 
 -10   1  23        2.97       32.40     33.04 o 
  -9   1  23       18.31       -6.97     31.67 o 
  -8   1  23       60.58       79.83     30.99 o 
  -7   1  23        1.77       -1.48     20.83 o 
  -6   1  23       18.10        3.70     21.44 o 
  -5   1  23       72.70       65.97     19.23 o 
  -4   1  23        0.25       -1.34     18.60 o 
  -3   1  23        0.04       11.75     16.63 o 
  -2   1  23       36.33       20.92     15.11 o 
  -1   1  23        4.32       -1.48     15.65 o 
   0   1  23       89.33      117.11     17.18 o 
   1   1  23       29.54       29.24     21.17 o 
   2   1  23       46.15        4.87     35.33 o 
   3   1  23      331.42      378.72     91.68 o 
   4   1  23       41.93       38.68     60.46 o 
  -9   2  23       22.61      -28.94     28.94 o 
  -8   2  23       59.17       50.38     27.74 o 
  -7   2  23       50.75       21.78     30.48 o 
  -6   2  23        0.09       15.24     23.95 o 
  -5   2  23       11.40       19.20     18.58 o 
  -4   2  23       38.67       17.38     20.68 o 
  -3   2  23        8.28       20.93     19.83 o 
  -2   2  23       13.34       17.82     34.11 o 
  -1   2  23      179.28      204.31     32.25 o 
   0   2  23        7.83       -4.05     33.81 o 
   1   2  23        0.05       27.31     21.01 o 
   2   2  23        0.01      -16.51     16.51 o 
   3   2  23        0.03      -25.89     40.36 o 
  -7   3  23        0.29      -40.05     41.73 o 
  -6   3  23       31.28       62.05     30.67 o 
  -5   3  23        2.58       23.67     30.95 o 
  -4   3  23        1.12      -28.33     28.33 o 
  -3   3  23       47.30       71.47     32.90 o 
  -2   3  23        2.78      -24.99     24.99 o 
  -1   3  23        0.66      -20.82     20.82 o 
   0   3  23       27.08       30.15     39.75 o 
   1   3  23        0.48       89.09     46.15 o 
   2   3  23        0.25      -17.67     41.58 o 
  -9   0  24       64.41       65.18     44.01 o 
  -8   0  24        9.49       84.68     50.41 o 
  -7   0  24      101.72        4.87     38.99 o 
  -6   0  24       51.27       53.61     40.51 o 
  -5   0  24      308.40      375.91     39.04 o 
  -4   0  24      462.13      411.96     68.23 o 
  -3   0  24        7.83       23.72     25.18 o 
  -2   0  24      178.29       82.87     30.52 o 
  -1   0  24       10.14      -16.30     27.72 o 
   1   0  24      728.48      794.08     79.65 o 
   2   0  24        0.01       31.37     31.37 o 
  -9   1  24       30.39       36.04     31.28 o 
  -8   1  24        0.21        1.15     24.49 o 
  -7   1  24       21.74        9.78     23.94 o 
  -6   1  24      139.19      133.41     47.21 o 
  -5   1  24       40.41       21.15     22.52 o 
  -4   1  24       10.80      -29.04     29.04 o 
  -3   1  24      118.89       90.61     22.16 o 
  -2   1  24       28.49      -12.85     25.65 o 
  -1   1  24       32.05        5.19     20.79 o 
   0   1  24       77.06       40.66     27.57 o 
   1   1  24        8.15      -26.65     26.65 o 
   2   1  24       17.07       38.30     24.95 o 
   3   1  24        1.84       -1.68     49.95 o 
  -8   2  24       27.62       27.52     36.25 o 
  -7   2  24       30.53       18.44     24.61 o 
  -6   2  24        3.83       -8.04     20.02 o 
  -5   2  24       86.95      118.76     26.84 o 
  -4   2  24       15.92      -13.58     23.65 o 
  -3   2  24       21.54       44.05     21.83 o 
  -2   2  24      173.36      138.59     49.19 o 
   1   2  24        0.02       27.26     40.05 o 
   2   2  24        9.48       -8.07     41.73 o 
  -6   3  24      116.78       61.83     36.70 o 
  -5   3  24        0.95       21.38     33.66 o 
  -4   3  24        1.36        8.38     30.00 o 
  -3   3  24      101.07      112.24     41.58 o 
  -2   3  24        6.70       20.10     30.15 o 
  -1   3  24        7.50      -13.40     26.80 o 
   0   3  24        8.10       15.84     44.32 o 
  -8   1  25        1.25      -38.23     38.23 o 
  -7   1  25       57.97       42.33     52.47 o 
  -6   1  25       20.78       18.63     26.51 o 
  -5   1  25       45.46       64.12     44.47 o 
  -4   1  25       15.01       36.80     24.84 o 
  -3   1  25       13.52      -25.01     25.01 o 
  -2   1  25        6.69       20.50     51.93 o 
  -1   1  25        2.68       11.90     26.20 o 
   0   1  25       35.03       51.48     33.20 o 
   1   1  25       10.65       52.24     35.94 o 
   2   1  25       44.34       42.64     26.20 o 
  -7   2  25        0.00       -5.57     31.34 o 
  -6   2  25        5.51       12.27     27.50 o 
  -5   2  25        5.54      -23.69     28.99 o 
  -4   2  25        2.28       -6.26     28.64 o 
  -3   2  25       15.90       38.37     43.10 o 
  -2   2  25       11.47       -7.12     23.87 o 
  -1   2  25        1.03       25.19     20.82 o 
   0   2  25        0.11       31.22     26.35 o 
   1   2  25        7.25      -38.38     38.38 o 
  -8   0  26       10.29       29.39     44.01 o 
  -7   0  26        0.06      -40.66     40.66 o 
  -6   0  26        8.87       53.76     45.54 o 
  -4   0  26        0.02      -22.84     34.27 o 
  -2   0  26       61.79       98.23     39.29 o 
  -1   0  26        2.20       49.19     34.42 o 
   0   0  26        5.21       -3.35     29.55 o 
   1   0  26        9.56      -26.35     31.37 o 
  -7   1  26        0.06      -31.37     43.48 o 
  -6   1  26        0.02       42.01     29.46 o 
  -5   1  26       10.26       19.56     27.45 o 
  -4   1  26        0.83      -24.75     28.87 o 
  -3   1  26        0.87        7.08     25.12 o 
  -2   1  26       11.73        4.87     27.72 o 
  -1   1  26        0.03        7.11     24.44 o 
   1   1  26        0.01      -19.69     21.77 o 
  -5   2  26        0.04       40.24     47.82 o 
  -4   2  26       13.95       26.96     52.24 o 
  -3   2  26        5.87       23.61     50.56 o 
  -2   2  26        2.56       76.00     49.04 o 
  -1   2  26        1.54      -38.84     42.19 o 
  -5   1  27        0.02       14.24     33.04 o 
  -4   1  27       50.22       57.67     32.66 o 
  -3   1  27        6.20       19.95     48.13 o 
  -2   1  27       23.16       17.46     27.19 o 
                                                 
